# Supplementary material for: The highly dynamic pangenome of basal chordates is enriched in defence and immunity genes and is inherited following the Mendelian law
Source: PLoS Genet. 2025 Aug 18;21(8):e1011833. doi: 10.1371/journal.pgen.1011833 (PMC12373286; doi:10.1371/journal.pgen.1011833)
Supplement: S1 Table — The list included the NCBI IDs and relevant metadata for the genomic and transcriptomic datasets analysed in this study. (XLSX) [file pgen.1011833.s001.xlsx]

## Sheet: meta
S1 Table. Metadata of the datasets analysed for this study. The list included the NCBI IDs and relevant metadata for the genomic and transcriptomic datasets analysed in this study.
Genomic datasets
Species	Run	BioProject	Center Name	Instrument	isolate	LibraryLayout	Organism	Sample Name	tissue	sex	geo_loc_name_country	dev_stage	No_fragments	mapped reads	Perc_mapped	No_PAV_region	No_PAV_gene	cond1	Coverage_exp	Presence of MALACO	Inheritance analysis
Bb	SRR10177000	PRJNA573992	SOUTHEAST UNIVERSITY	Illumina HiSeq 2500	Zhanjiang	PAIRED	Branchiostoma belcheri	BB_ZJ2	Muscle	na	China	na	321930029	307508220	95.5202	1369	459	reseq	108.25	no	no
Bb	SRR10177001	PRJNA573992	SOUTHEAST UNIVERSITY	Illumina HiSeq 2500	Zhanjiang	PAIRED	Branchiostoma belcheri	BB_ZJ1	Muscle	na	China	na	374558531	358060271	95.5953	1473	453	reseq	126.045	no	no
Bb	SRR1174914	PRJNA214454	SUN YAT-SEN UNIVERSITY	Illumina HiSeq 2000	bbe01	PAIRED	Branchiostoma belcheri	bbe01_reseq	Muscle	na	China	na	180912729	169343072	93.6048	1571	460	reseq	40.1392	no	no
Bb	SRR1174915	PRJNA214454	SUN YAT-SEN UNIVERSITY	Illumina HiSeq 2000	bbe03	PAIRED	Branchiostoma belcheri	bbe03_reseq	Muscle	na	China	na	178717722	167062813	93.4786	1332	456	reseq	39.5987	no	no
Bb	SRR1174916	PRJNA214454	SUN YAT-SEN UNIVERSITY	Illumina HiSeq 2000	bbe06	PAIRED	Branchiostoma belcheri	bbe06_reseq	Muscle	na	China	na	189889426	177147697	93.2899	1485	428	reseq	41.9891	yes	no
Bb	SRR1174917	PRJNA214454	SUN YAT-SEN UNIVERSITY	Illumina HiSeq 2500	bbe23a	PAIRED	Branchiostoma belcheri	bbe23a_reseq	Muscle	na	China	na	113716439	109991083	96.724	1421	374	reseq	38.9775	yes	no
Bb	SRR1174918	PRJNA214454	SUN YAT-SEN UNIVERSITY	Illumina HiSeq 2500	bbe23f	PAIRED	Branchiostoma belcheri	bbe23f_reseq	Muscle	na	China	na	113967731	110131433	96.6339	1291	414	reseq	39.0273	no	no
Bb	SRR12007920	PRJNA602496	UNIVERSITY OF VIENNA	HiSeq X Ten	wild	PAIRED	Branchiostoma belcheri	BB13	muscle	male	na	Adult	284138893	274131149	96.4779	1293	435	reseq	96.5005	no	no
Bb	SRR12010124	PRJNA602496	UNIVERSITY OF VIENNA	Illumina HiSeq 2000	Xiamen	PAIRED	Branchiostoma belcheri	bbfemale33	muscle	female	na	Adult	66793134	64737657	96.9226	1500	479	reseq	22.7891	no	no
Bb	SRR12010125	PRJNA602496	UNIVERSITY OF VIENNA	Illumina HiSeq 2000	Xiamen	PAIRED	Branchiostoma belcheri	bbfemale31	muscle	female	na	Adult	69614369	66882167	96.0752	1316	434	reseq	23.5441	no	no
Bb	SRR12010126	PRJNA602496	UNIVERSITY OF VIENNA	Illumina HiSeq 2000	Xiamen	PAIRED	Branchiostoma belcheri	bbmaleW10	muscle	male	na	Adult	65450070	63049143	96.3317	1415	453	reseq	22.1948	no	no
Bb	SRR12010127	PRJNA602496	UNIVERSITY OF VIENNA	Illumina HiSeq 2000	Xiamen	PAIRED	Branchiostoma belcheri	bbmaleW9	muscle	male	na	Adult	70139016	67548146	96.3061	1593	481	reseq	23.7785	no	no
Bb	SRR12010128	PRJNA602496	UNIVERSITY OF VIENNA	Illumina HiSeq 2000	Xiamen	PAIRED	Branchiostoma belcheri	bbmaleW8	muscle	male	na	Adult	68051222	65556693	96.3343	1574	502	reseq	23.0775	no	no
Bb	SRR12010129	PRJNA602496	UNIVERSITY OF VIENNA	Illumina HiSeq 2000	Xiamen	PAIRED	Branchiostoma belcheri	bbmaleW7	muscle	male	na	Adult	69127897	66590206	96.329	1575	463	reseq	23.4413	no	no
Bb	SRR12010130	PRJNA602496	UNIVERSITY OF VIENNA	Illumina HiSeq 2000	Xiamen	PAIRED	Branchiostoma belcheri	bbmaleW6	muscle	male	na	Adult	68848194	66305122	96.3063	1626	524	reseq	23.3409	no	no
Bb	SRR12010131	PRJNA602496	UNIVERSITY OF VIENNA	Illumina HiSeq 2000	Xiamen	PAIRED	Branchiostoma belcheri	bbmaleW5	muscle	male	na	Adult	71284120	68806340	96.5241	1350	444	reseq	24.2214	no	no
Bb	SRR12010132	PRJNA602496	UNIVERSITY OF VIENNA	Illumina HiSeq 2000	Xiamen	PAIRED	Branchiostoma belcheri	bbmaleW4	muscle	male	na	Adult	69776742	67191597	96.2951	1344	472	reseq	23.653	no	no
Bb	SRR12010133	PRJNA602496	UNIVERSITY OF VIENNA	Illumina HiSeq 2000	Xiamen	PAIRED	Branchiostoma belcheri	bbmaleW3	muscle	male	na	Adult	72309926	69676406	96.358	1441	488	reseq	24.5277	no	no
Bb	SRR12010135	PRJNA602496	UNIVERSITY OF VIENNA	Illumina HiSeq 2000	Xiamen	PAIRED	Branchiostoma belcheri	bbmaleW2	muscle	male	na	Adult	65248289	62930681	96.448	1384	489	reseq	22.1531	no	no
Bb	SRR12010136	PRJNA602496	UNIVERSITY OF VIENNA	Illumina HiSeq 2000	Xiamen	PAIRED	Branchiostoma belcheri	bbmaleW1	muscle	male	na	Adult	65692856	63076987	96.018	1362	450	reseq	22.2046	no	no
Bb	SRR12010137	PRJNA602496	UNIVERSITY OF VIENNA	Illumina HiSeq 2000	Xiamen	PAIRED	Branchiostoma belcheri	bbmale30	muscle	male	na	Adult	59719346	57968929	97.0689	1445	465	reseq	20.4064	no	no
Bb	SRR12010138	PRJNA602496	UNIVERSITY OF VIENNA	Illumina HiSeq 2000	Xiamen	PAIRED	Branchiostoma belcheri	bbmale29	muscle	male	na	Adult	74771440	71895789	96.1541	1365	421	reseq	25.309	no	no
Bb	SRR12010139	PRJNA602496	UNIVERSITY OF VIENNA	Illumina HiSeq 2000	Xiamen	PAIRED	Branchiostoma belcheri	bbmale28	muscle	male	na	Adult	77255228	74783279	96.8003	1494	494	reseq	26.3254	no	no
Bb	SRR12010140	PRJNA602496	UNIVERSITY OF VIENNA	Illumina HiSeq 2000	Xiamen	PAIRED	Branchiostoma belcheri	bbmale27	muscle	male	na	Adult	64379716	61827783	96.0361	1578	495	reseq	21.7648	no	no
Bb	SRR12010141	PRJNA602496	UNIVERSITY OF VIENNA	Illumina HiSeq 2000	Xiamen	PAIRED	Branchiostoma belcheri	bbmale26	muscle	male	na	Adult	67688411	65610059	96.9295	1501	481	reseq	23.0963	no	no
Bb	SRR12010142	PRJNA602496	UNIVERSITY OF VIENNA	Illumina HiSeq 2000	Xiamen	PAIRED	Branchiostoma belcheri	bbmale25	muscle	male	na	Adult	70503560	67967761	96.4033	1539	487	reseq	23.9262	no	no
Bb	SRR12010143	PRJNA602496	UNIVERSITY OF VIENNA	Illumina HiSeq 2000	Xiamen	PAIRED	Branchiostoma belcheri	bbmale24	muscle	male	na	Adult	69626960	67453621	96.8786	1609	479	reseq	23.7452	no	no
Bb	SRR12010144	PRJNA602496	UNIVERSITY OF VIENNA	Illumina HiSeq 2000	Xiamen	PAIRED	Branchiostoma belcheri	bbmale23	muscle	male	na	Adult	79958328	77562697	97.0039	1536	457	reseq	27.3039	no	no
Bb	SRR12010146	PRJNA602496	UNIVERSITY OF VIENNA	Illumina HiSeq 2000	Xiamen	PAIRED	Branchiostoma belcheri	bbmale22	muscle	male	na	Adult	76796030	74446352	96.9404	1502	469	reseq	26.2068	no	no
Bb	SRR12010147	PRJNA602496	UNIVERSITY OF VIENNA	Illumina HiSeq 2000	Xiamen	PAIRED	Branchiostoma belcheri	bbmale21	muscle	male	na	Adult	76449657	74161460	97.0069	1510	471	reseq	26.1065	no	no
Bb	SRR12010256	PRJNA602496	UNIVERSITY OF VIENNA	Illumina HiSeq 2000	Xiamen	PAIRED	Branchiostoma belcheri	ZYT381	muscle	female	na	Adult	67803819	65359910	96.3956	1580	489	reseq	23.0082	no	no
Bb	SRR12010257	PRJNA602496	UNIVERSITY OF VIENNA	Illumina HiSeq 2000	Xiamen	PAIRED	Branchiostoma belcheri	ZYT380	muscle	female	na	Adult	72252912	69605405	96.3358	1413	465	reseq	24.5027	no	no
Bb	SRR12010258	PRJNA602496	UNIVERSITY OF VIENNA	Illumina HiSeq 2000	Xiamen	PAIRED	Branchiostoma belcheri	ZYT379	muscle	female	na	Adult	74814893	71238302	95.2194	1598	512	reseq	25.0775	no	no
Bb	SRR12010259	PRJNA602496	UNIVERSITY OF VIENNA	Illumina HiSeq 2000	Xiamen	PAIRED	Branchiostoma belcheri	ZYT378	muscle	female	na	Adult	77017708	74140828	96.2647	1577	462	reseq	26.0993	yes	no
Bb	SRR12010261	PRJNA602496	UNIVERSITY OF VIENNA	Illumina HiSeq 2000	Xiamen	PAIRED	Branchiostoma belcheri	ZYT377	muscle	female	na	Adult	69013458	66460318	96.3005	1460	480	reseq	23.3956	no	no
Bb	SRR12010262	PRJNA602496	UNIVERSITY OF VIENNA	Illumina HiSeq 2000	Xiamen	PAIRED	Branchiostoma belcheri	ZYT376	muscle	female	na	Adult	69754544	67185789	96.3174	1546	456	reseq	23.6509	no	no
Bb	SRR12010263	PRJNA602496	UNIVERSITY OF VIENNA	Illumina HiSeq 2000	Xiamen	PAIRED	Branchiostoma belcheri	ZYT375	muscle	female	na	Adult	57331914	55247664	96.3646	1559	465	reseq	19.4485	no	no
Bb	SRR12010264	PRJNA602496	UNIVERSITY OF VIENNA	Illumina HiSeq 2000	Xiamen	PAIRED	Branchiostoma belcheri	ZYT374	muscle	female	na	Adult	63514179	60816359	95.7524	1554	464	reseq	21.4088	no	no
Bb	SRR12010265	PRJNA602496	UNIVERSITY OF VIENNA	Illumina HiSeq 2000	Xiamen	PAIRED	Branchiostoma belcheri	ZYT373	muscle	female	na	Adult	53018055	50919218	96.0413	1487	430	reseq	17.9247	yes	no
Bb	SRR12010266	PRJNA602496	UNIVERSITY OF VIENNA	Illumina HiSeq 2000	Xiamen	PAIRED	Branchiostoma belcheri	ZYT372	muscle	female	na	Adult	64108987	61798807	96.3965	1526	443	reseq	21.7546	no	no
Bb	SRR12010267	PRJNA602496	UNIVERSITY OF VIENNA	Illumina HiSeq 2000	Xiamen	PAIRED	Branchiostoma belcheri	ZYT371	muscle	female	na	Adult	56070671	54032675	96.3653	1499	465	reseq	19.0207	yes	no
Bb	SRR12010268	PRJNA602496	UNIVERSITY OF VIENNA	Illumina HiSeq 2000	Xiamen	PAIRED	Branchiostoma belcheri	ZYT370	muscle	female	na	Adult	56054599	53929177	96.2083	1410	474	reseq	18.9843	no	no
Bb	SRR12010269	PRJNA602496	UNIVERSITY OF VIENNA	Illumina HiSeq 2000	Xiamen	PAIRED	Branchiostoma belcheri	ZYT368	muscle	female	na	Adult	54015880	52031782	96.3268	1607	444	reseq	18.3164	no	no
Bb	SRR12010270	PRJNA602496	UNIVERSITY OF VIENNA	Illumina HiSeq 2000	Xiamen	PAIRED	Branchiostoma belcheri	ZYT367	muscle	female	na	Adult	64051128	61709695	96.3444	1372	461	reseq	21.7232	no	no
Bb	SRR12010272	PRJNA602496	UNIVERSITY OF VIENNA	Illumina HiSeq 2000	Xiamen	PAIRED	Branchiostoma belcheri	ZYT366	muscle	female	na	Adult	73122306	70328367	96.1791	1423	487	reseq	24.7572	no	no
Bb	SRR12010273	PRJNA602496	UNIVERSITY OF VIENNA	Illumina HiSeq 2000	Xiamen	PAIRED	Branchiostoma belcheri	ZYT365	muscle	female	na	Adult	56796899	54725514	96.353	1448	467	reseq	19.2646	no	no
Bb	SRR12010274	PRJNA602496	UNIVERSITY OF VIENNA	Illumina HiSeq 2000	Xiamen	PAIRED	Branchiostoma belcheri	ZYT364	muscle	female	na	Adult	70020681	67436286	96.3091	1448	444	reseq	23.7391	no	no
Bb	SRR12010275	PRJNA602496	UNIVERSITY OF VIENNA	Illumina HiSeq 2000	Xiamen	PAIRED	Branchiostoma belcheri	ZYT363	muscle	female	na	Adult	69232042	66632826	96.2456	1601	472	reseq	23.4563	no	no
Bb	SRR12010276	PRJNA602496	UNIVERSITY OF VIENNA	Illumina HiSeq 2000	Xiamen	PAIRED	Branchiostoma belcheri	ZYT362	muscle	female	na	Adult	73071562	70435940	96.3931	1541	514	reseq	24.7951	no	no
Bb	SRR12010277	PRJNA602496	UNIVERSITY OF VIENNA	Illumina HiSeq 2000	Xiamen	PAIRED	Branchiostoma belcheri	bbfemale40	muscle	female	na	Adult	65012679	25541145	39.2864	9585	1490	outlier	8.99107	no	no
Bb	SRR12010278	PRJNA602496	UNIVERSITY OF VIENNA	Illumina HiSeq 2000	Xiamen	PAIRED	Branchiostoma belcheri	bbfemale39	muscle	female	na	Adult	64192518	62300105	97.052	1327	422	reseq	21.9311	no	no
Bb	SRR12010279	PRJNA602496	UNIVERSITY OF VIENNA	Illumina HiSeq 2000	Xiamen	PAIRED	Branchiostoma belcheri	bbfemale38	muscle	female	na	Adult	75577929	72839896	96.3772	1432	424	reseq	25.6413	yes	no
Bb	SRR12010280	PRJNA602496	UNIVERSITY OF VIENNA	Illumina HiSeq 2000	Xiamen	PAIRED	Branchiostoma belcheri	bbfemale37	muscle	female	na	Adult	67210217	64656332	96.2002	1420	442	reseq	22.7605	no	no
Bb	SRR12010281	PRJNA602496	UNIVERSITY OF VIENNA	Illumina HiSeq 2000	Xiamen	PAIRED	Branchiostoma belcheri	bbfemale35	muscle	female	na	Adult	62619424	60733642	96.9885	1406	446	reseq	21.3796	no	no
Bb	SRR14996618	PRJNA742127	STATE KEY LAB FOR BIOELECTROINCS	HiSeq X Ten	s14	PAIRED	Branchiostoma belcheri	s14	Body without visceral	male	China	na	444473377	427264592	96.1283	1462	433	reseq	150.407	yes	no
Bb	SRR14996619	PRJNA742127	STATE KEY LAB FOR BIOELECTROINCS	HiSeq X Ten	s13	PAIRED	Branchiostoma belcheri	s13	Body without visceral	female	China	na	390890352	376382362	96.2885	1435	462	reseq	132.495	no	no
Bb	SRR14996620	PRJNA742127	STATE KEY LAB FOR BIOELECTROINCS	HiSeq X Ten	s12	PAIRED	Branchiostoma belcheri	s12	Body without visceral	female	China	na	395268717	380259331	96.2027	1358	428	reseq	133.86	yes	no
Bb	SRR14996621	PRJNA742127	STATE KEY LAB FOR BIOELECTROINCS	HiSeq X Ten	s11	PAIRED	Branchiostoma belcheri	s11	Body without visceral	female	China	na	426040020	408952377	95.9892	1479	443	reseq	143.961	yes	no
Bb	SRR14996622	PRJNA742127	STATE KEY LAB FOR BIOELECTROINCS	HiSeq X Ten	Lu19	PAIRED	Branchiostoma belcheri	Lu19	Body without visceral	female	China	na	432731133	416064468	96.1485	1411	479	reseq	146.464	no	no
Bb	SRR14996623	PRJNA742127	STATE KEY LAB FOR BIOELECTROINCS	HiSeq X Ten	Lu18	PAIRED	Branchiostoma belcheri	Lu18	Body without visceral	female	China	na	374831854	360175041	96.0898	1472	485	reseq	126.79	no	no
Bb	SRR14996624	PRJNA742127	STATE KEY LAB FOR BIOELECTROINCS	HiSeq X Ten	Lu17	PAIRED	Branchiostoma belcheri	Lu17	Body without visceral	female	China	na	424408467	408375584	96.2223	1463	454	reseq	143.758	no	no
Bb	SRR14996625	PRJNA742127	STATE KEY LAB FOR BIOELECTROINCS	HiSeq X Ten	s88	PAIRED	Branchiostoma belcheri	s88	Body without visceral	male	China	na	355455862	341745354	96.1428	1526	470	reseq	120.302	no	no
Bb	SRR14996626	PRJNA742127	STATE KEY LAB FOR BIOELECTROINCS	HiSeq X Ten	Lu15	PAIRED	Branchiostoma belcheri	Lu15	Body without visceral	female	China	na	398871485	383441214	96.1315	1458	431	reseq	134.98	yes	no
Bb	SRR14996627	PRJNA742127	STATE KEY LAB FOR BIOELECTROINCS	HiSeq X Ten	s87	PAIRED	Branchiostoma belcheri	s87	Body without visceral	male	China	na	408904144	392817389	96.0659	1588	485	reseq	138.281	no	no
Bb	SRR14996628	PRJNA742127	STATE KEY LAB FOR BIOELECTROINCS	HiSeq X Ten	s86	PAIRED	Branchiostoma belcheri	s86	Body without visceral	male	China	na	415661352	399001807	95.992	1362	447	reseq	140.458	no	no
Bb	SRR14996629	PRJNA742127	STATE KEY LAB FOR BIOELECTROINCS	HiSeq X Ten	s80	PAIRED	Branchiostoma belcheri	s80	Body without visceral	male	China	na	333318961	319913649	95.9782	1320	431	reseq	112.617	yes	no
Bb	SRR14996630	PRJNA742127	STATE KEY LAB FOR BIOELECTROINCS	HiSeq X Ten	s79	PAIRED	Branchiostoma belcheri	s79	Body without visceral	male	China	na	421613864	404436757	95.9259	1428	425	reseq	142.371	no	no
Bb	SRR14996631	PRJNA742127	STATE KEY LAB FOR BIOELECTROINCS	HiSeq X Ten	s47	PAIRED	Branchiostoma belcheri	s47	Body without visceral	male	China	na	424115347	408191842	96.2455	1480	465	reseq	143.693	no	no
Bb	SRR14996632	PRJNA742127	STATE KEY LAB FOR BIOELECTROINCS	HiSeq X Ten	s43	PAIRED	Branchiostoma belcheri	s43	Body without visceral	male	China	na	381419321	366344007	96.0476	1589	487	reseq	128.962	no	no
Bb	SRR14996633	PRJNA742127	STATE KEY LAB FOR BIOELECTROINCS	HiSeq X Ten	s28	PAIRED	Branchiostoma belcheri	s28	Body without visceral	male	China	na	427182044	407322154	95.351	1507	437	reseq	143.387	yes	no
Bb	SRR14996634	PRJNA742127	STATE KEY LAB FOR BIOELECTROINCS	HiSeq X Ten	s19	PAIRED	Branchiostoma belcheri	s19	Body without visceral	female	China	na	432401318	415836603	96.1691	1453	473	reseq	146.384	no	no
Bb	SRR14996635	PRJNA742127	STATE KEY LAB FOR BIOELECTROINCS	HiSeq X Ten	s18	PAIRED	Branchiostoma belcheri	s18	Body without visceral	female	China	na	407320600	391823577	96.1954	1424	472	reseq	137.931	no	no
Bb	SRR14996636	PRJNA742127	STATE KEY LAB FOR BIOELECTROINCS	HiSeq X Ten	s17	PAIRED	Branchiostoma belcheri	s17	Body without visceral	male	China	na	389123021	373536523	95.9945	1445	486	reseq	131.493	no	no
Bb	SRR14996637	PRJNA742127	STATE KEY LAB FOR BIOELECTROINCS	HiSeq X Ten	Lu14	PAIRED	Branchiostoma belcheri	Lu14	Body without visceral	female	China	na	348465220	335220356	96.1991	1508	473	reseq	118.005	no	no
Bb	SRR14996638	PRJNA742127	STATE KEY LAB FOR BIOELECTROINCS	HiSeq X Ten	Lu35	PAIRED	Branchiostoma belcheri	Lu35	Body without visceral	hermaphrodite	China	na	472695189	454657785	96.1841	1411	441	reseq	160.05	no	no
Bb	SRR17952275	PRJNA804338	THE CHINESE UNIVERSITY OF HONG KONG	Illumina HiSeq 2000	beihai	PAIRED	Branchiostoma belcheri	Genomic sequencing of Branchiostoma belcheri	adult organism		China	na	114254528	106845267	93.5151	1137	401	reseq	25.3254	no	no
Bb	SRR17952276	PRJNA804338	THE CHINESE UNIVERSITY OF HONG KONG	Illumina HiSeq 2000	beihai	PAIRED	Branchiostoma belcheri	Genomic sequencing of Branchiostoma belcheri	adult organism		China	na	328480914	300353619	91.4372	1226	430	reseq	71.1925	no	no
Bb	SRR2757687	PRJNA214454	SUN YAT-SEN UNIVERSITY	Illumina HiSeq 2500	individual0	PAIRED	Branchiostoma belcheri	bbgenome0	sperm	male	China	adult	41745938	40652064	97.3797	197	25	genome	10.876	yes	no
Bb	SRR2757688	PRJNA214454	SUN YAT-SEN UNIVERSITY	Illumina HiSeq 2500	individual0	PAIRED	Branchiostoma belcheri	bbgenome0	sperm	male	China	adult	30261042	29455838	97.3391	195	15	genome	7.88054	yes	no
Bb	SRR8324682	PRJNA510004	SOUTHEAST UNIVERSITY	Illumina HiSeq 2500	missing	PAIRED	Branchiostoma belcheri	B_belcheri_M10	muscle	male	China	na	37507252	36181707	96.4659	1520	470	reseq	12.7368	no	no
Bb	SRR8324683	PRJNA510004	SOUTHEAST UNIVERSITY	Illumina HiSeq 2500	missing	PAIRED	Branchiostoma belcheri	B_belcheri_M9	muscle	male	China	na	39800988	38344795	96.3413	1375	455	reseq	13.4983	no	no
Bb	SRR8324684	PRJNA510004	SOUTHEAST UNIVERSITY	Illumina HiSeq 2500	missing	PAIRED	Branchiostoma belcheri	B_belcheri_M2	muscle	male	China	na	40928640	39430489	96.3396	1378	449	reseq	13.8804	no	no
Bb	SRR8324685	PRJNA510004	SOUTHEAST UNIVERSITY	Illumina HiSeq 2500	missing	PAIRED	Branchiostoma belcheri	B_belcheri_M1	muscle	male	China	na	43939104	42475121	96.6682	1472	450	reseq	14.9522	yes	no
Bb	SRR8324686	PRJNA510004	SOUTHEAST UNIVERSITY	Illumina HiSeq 2500	missing	PAIRED	Branchiostoma belcheri	B_belcheri_M4	muscle	male	China	na	45880842	44216499	96.3725	1484	466	reseq	15.5652	no	no
Bb	SRR8324687	PRJNA510004	SOUTHEAST UNIVERSITY	Illumina HiSeq 2500	missing	PAIRED	Branchiostoma belcheri	B_belcheri_M3	muscle	male	China	na	42880845	41224907	96.1383	1428	474	reseq	14.5121	no	no
Bb	SRR8324688	PRJNA510004	SOUTHEAST UNIVERSITY	Illumina HiSeq 2500	missing	PAIRED	Branchiostoma belcheri	B_belcheri_M6	muscle	male	China	na	41300721	39878445	96.5563	1589	464	reseq	14.0381	yes	no
Bb	SRR8324689	PRJNA510004	SOUTHEAST UNIVERSITY	Illumina HiSeq 2500	missing	PAIRED	Branchiostoma belcheri	B_belcheri_M5	muscle	male	China	na	49008241	47296525	96.5073	1539	492	reseq	16.6495	no	no
Bb	SRR8324690	PRJNA510004	SOUTHEAST UNIVERSITY	Illumina HiSeq 2500	missing	PAIRED	Branchiostoma belcheri	B_belcheri_M8	muscle	male	China	na	43528309	41967771	96.4149	1434	465	reseq	14.7736	yes	no
Bb	SRR8324691	PRJNA510004	SOUTHEAST UNIVERSITY	Illumina HiSeq 2500	missing	PAIRED	Branchiostoma belcheri	B_belcheri_M7	muscle	male	China	na	37155632	35819032	96.4027	1558	479	reseq	12.6091	no	no
Bb	SRR8324692	PRJNA510004	SOUTHEAST UNIVERSITY	Illumina HiSeq 2500	missing	PAIRED	Branchiostoma belcheri	B_belcheri_F4	muscle	female	China	na	50761598	49017170	96.5635	1565	470	reseq	17.2552	no	no
Bb	SRR8324693	PRJNA510004	SOUTHEAST UNIVERSITY	Illumina HiSeq 2500	missing	PAIRED	Branchiostoma belcheri	B_belcheri_F3	muscle	female	China	na	44539931	42857688	96.2231	1540	503	reseq	15.0869	no	no
Bb	SRR8324694	PRJNA510004	SOUTHEAST UNIVERSITY	Illumina HiSeq 2500	missing	PAIRED	Branchiostoma belcheri	B_belcheri_F2	muscle	female	China	na	39047992	37657088	96.438	1440	449	reseq	13.2562	yes	no
Bb	SRR8324695	PRJNA510004	SOUTHEAST UNIVERSITY	Illumina HiSeq 2500	missing	PAIRED	Branchiostoma belcheri	B_belcheri_F1	muscle	female	China	na	40331430	38911759	96.48	1572	510	reseq	13.6978	no	no
Bb	SRR8324696	PRJNA510004	SOUTHEAST UNIVERSITY	Illumina HiSeq 2500	missing	PAIRED	Branchiostoma belcheri	B_belcheri_F8	muscle	female	China	na	43910676	41572441	94.675	1350	433	reseq	14.6345	no	no
Bb	SRR8324697	PRJNA510004	SOUTHEAST UNIVERSITY	Illumina HiSeq 2500	missing	PAIRED	Branchiostoma belcheri	B_belcheri_F7	muscle	female	China	na	37203122	35894205	96.4817	1637	502	reseq	12.6356	no	no
Bb	SRR8324698	PRJNA510004	SOUTHEAST UNIVERSITY	Illumina HiSeq 2500	missing	PAIRED	Branchiostoma belcheri	B_belcheri_F6	muscle	female	China	na	45373168	43843133	96.6279	1477	472	reseq	15.4338	no	no
Bb	SRR8324699	PRJNA510004	SOUTHEAST UNIVERSITY	Illumina HiSeq 2500	missing	PAIRED	Branchiostoma belcheri	B_belcheri_F5	muscle	female	China	na	36779430	35418753	96.3004	1519	470	reseq	12.4682	yes	no
Bb	SRR8324700	PRJNA510004	SOUTHEAST UNIVERSITY	Illumina HiSeq 2500	missing	PAIRED	Branchiostoma belcheri	B_belcheri_F10	muscle	female	China	na	41999564	40544319	96.5351	1598	484	reseq	14.2725	no	no
Bb	SRR8324701	PRJNA510004	SOUTHEAST UNIVERSITY	Illumina HiSeq 2500	missing	PAIRED	Branchiostoma belcheri	B_belcheri_F9	muscle	female	China	na	38494827	37089418	96.3491	1469	449	reseq	13.0563	no	no
Bb	SRR9945481	PRJNA557895	KUNMING INSTITUTE OF ZOOLOGY, CHINESE ACADEMY OF SCIENCES	Illumina HiSeq 4000	Bbel_1	PAIRED	Branchiostoma belcheri	Replicate 1 for B.belcheri	whole body		uncalculated	na	353621585	326603140	92.3595	1148	350	reseq	76.6479	yes	no
Bf	SRR10176999	PRJNA573992	SOUTHEAST UNIVERSITY	Illumina HiSeq 2500		PAIRED	Branchiostoma floridae	NDSW13714	muscle		na	na	260821030	481973758	94.0556	4272	572	reseq	140.806	no	no
Bf	SRR12007919	PRJNA602496	UNIVERSITY OF VIENNA	HiSeq X Ten		PAIRED	Branchiostoma floridae	BF12	muscle	male	na	na	128214144	283305062	94.231	4183	525	reseq	82.7658	no	no
Bf	SRR12010215	PRJNA602496	UNIVERSITY OF VIENNA	Illumina HiSeq 2000		PAIRED	Branchiostoma floridae	zqx44	muscle	female	na	na	30994715	59264036	94.0829	4205	548	reseq	17.3136	no	no
Bf	SRR12010217	PRJNA602496	UNIVERSITY OF VIENNA	Illumina HiSeq 2000		PAIRED	Branchiostoma floridae	zqx43	muscle	female	na	na	32662157	63228118	95.0176	4184	515	reseq	18.4717	no	no
Bf	SRR12010218	PRJNA602496	UNIVERSITY OF VIENNA	Illumina HiSeq 2000		PAIRED	Branchiostoma floridae	zqx42	muscle	female	na	na	35099242	67183782	94.0157	4141	518	reseq	19.6273	no	no
Bf	SRR12010219	PRJNA602496	UNIVERSITY OF VIENNA	Illumina HiSeq 2000		PAIRED	Branchiostoma floridae	zqx41	muscle	female	na	na	30793197	59675304	95.1912	4291	551	reseq	17.4338	no	no
Bf	SRR12010220	PRJNA602496	UNIVERSITY OF VIENNA	Illumina HiSeq 2000		PAIRED	Branchiostoma floridae	zqx40	muscle	female	na	na	28394003	54566272	94.4189	4133	523	reseq	15.9412	no	no
Bf	SRR12010221	PRJNA602496	UNIVERSITY OF VIENNA	Illumina HiSeq 2000		PAIRED	Branchiostoma floridae	zqx39	muscle	female	na	na	27576781	53470412	95.0896	4287	539	reseq	15.621	no	no
Bf	SRR12010222	PRJNA602496	UNIVERSITY OF VIENNA	Illumina HiSeq 2000		PAIRED	Branchiostoma floridae	zqx38	muscle	female	na	na	28055457	54395128	95.1256	4237	551	reseq	15.8912	no	no
Bf	SRR12010223	PRJNA602496	UNIVERSITY OF VIENNA	Illumina HiSeq 2000		PAIRED	Branchiostoma floridae	zqx37	muscle	female	na	na	32904267	63065900	94.1258	4170	522	reseq	18.4243	no	no
Bf	SRR12010224	PRJNA602496	UNIVERSITY OF VIENNA	Illumina HiSeq 2000		PAIRED	Branchiostoma floridae	zqx36	muscle	female	na	na	26724892	51477500	94.602	4290	545	reseq	15.0388	no	no
Bf	SRR12010225	PRJNA602496	UNIVERSITY OF VIENNA	Illumina HiSeq 2000		PAIRED	Branchiostoma floridae	zqx35	muscle	female	na	na	29807474	57768334	94.9771	4152	489	reseq	16.8767	no	no
Bf	SRR12010226	PRJNA602496	UNIVERSITY OF VIENNA	Illumina HiSeq 2000		PAIRED	Branchiostoma floridae	zqx34	muscle	female	na	na	28426113	54928786	95.0016	4215	537	reseq	16.0471	no	no
Bf	SRR12010228	PRJNA602496	UNIVERSITY OF VIENNA	Illumina HiSeq 2000		PAIRED	Branchiostoma floridae	zqx33	muscle	female	na	na	34270802	65898037	94.6073	4217	547	reseq	19.2517	no	no
Bf	SRR12010229	PRJNA602496	UNIVERSITY OF VIENNA	Illumina HiSeq 2000		PAIRED	Branchiostoma floridae	zqx32	muscle	female	na	na	28226136	54656856	95.0215	4224	532	reseq	15.9677	no	no
Bf	SRR12010230	PRJNA602496	UNIVERSITY OF VIENNA	Illumina HiSeq 2000		PAIRED	Branchiostoma floridae	zqx31	muscle	female	na	na	30062467	58417283	95.1445	4200	506	reseq	17.0662	no	no
Bf	SRR12010231	PRJNA602496	UNIVERSITY OF VIENNA	Illumina HiSeq 2000		PAIRED	Branchiostoma floridae	zqx30	muscle	female	na	na	27068762	52503855	95.1216	4315	543	reseq	15.3387	no	no
Bf	SRR12010232	PRJNA602496	UNIVERSITY OF VIENNA	Illumina HiSeq 2000		PAIRED	Branchiostoma floridae	zqx29	muscle	female	na	na	28070554	53681861	94.0994	4165	547	reseq	15.6828	no	no
Bf	SRR12010233	PRJNA602496	UNIVERSITY OF VIENNA	Illumina HiSeq 2000		PAIRED	Branchiostoma floridae	zqx28	muscle	female	na	na	29029783	56130663	95.0482	4282	520	reseq	16.3982	no	no
Bf	SRR12010234	PRJNA602496	UNIVERSITY OF VIENNA	Illumina HiSeq 2000		PAIRED	Branchiostoma floridae	zqx27	muscle	female	na	na	34566748	66698527	95.0512	4063	460	reseq	19.4856	no	no
Bf	SRR12010235	PRJNA602496	UNIVERSITY OF VIENNA	Illumina HiSeq 2000		PAIRED	Branchiostoma floridae	zqx26	muscle	female	na	na	28450996	54949771	95.006	4028	540	reseq	16.0532	no	no
Bf	SRR12010236	PRJNA602496	UNIVERSITY OF VIENNA	Illumina HiSeq 2000		PAIRED	Branchiostoma floridae	zqx25	muscle	female	na	na	32435706	62092430	94.0734	4231	539	reseq	18.1399	no	no
Bf	SRR12010237	PRJNA602496	UNIVERSITY OF VIENNA	Illumina HiSeq 2000		PAIRED	Branchiostoma floridae	60	muscle	female	na	na	39247993	74861784	93.97	4209	589	reseq	21.8704	no	no
Bf	SRR12010239	PRJNA602496	UNIVERSITY OF VIENNA	Illumina HiSeq 2000		PAIRED	Branchiostoma floridae	59	muscle	female	na	na	35648829	68261927	94.2416	4163	542	reseq	19.9423	no	no
Bf	SRR12010240	PRJNA602496	UNIVERSITY OF VIENNA	Illumina HiSeq 2000		PAIRED	Branchiostoma floridae	58	muscle	female	na	na	37402969	71127929	93.8209	4046	505	reseq	20.7796	no	no
Bf	SRR12010241	PRJNA602496	UNIVERSITY OF VIENNA	Illumina HiSeq 2000		PAIRED	Branchiostoma floridae	56	muscle	female	na	na	38005204	73052608	94.7504	4147	521	reseq	21.3419	no	no
Bf	SRR12010242	PRJNA602496	UNIVERSITY OF VIENNA	Illumina HiSeq 2000		PAIRED	Branchiostoma floridae	54	muscle	female	na	na	36750327	70243629	94.3913	4237	557	reseq	20.5212	no	no
Bf	SRR12010243	PRJNA602496	UNIVERSITY OF VIENNA	Illumina HiSeq 2000		PAIRED	Branchiostoma floridae	53	muscle	female	na	na	34742521	63341117	90.0123	4298	548	reseq	18.5047	no	no
Bf	SRR12010244	PRJNA602496	UNIVERSITY OF VIENNA	Illumina HiSeq 2000		PAIRED	Branchiostoma floridae	52	muscle	female	na	na	37112975	70187079	93.1276	4151	527	reseq	20.5047	no	no
Bf	SRR12010245	PRJNA602496	UNIVERSITY OF VIENNA	Illumina HiSeq 2000		PAIRED	Branchiostoma floridae	51	muscle	female	na	na	37099297	70739898	94.355	4079	516	reseq	20.6662	no	no
Bf	SRR12010246	PRJNA602496	UNIVERSITY OF VIENNA	Illumina HiSeq 2000		PAIRED	Branchiostoma floridae	49	muscle	male	na	na	33716718	48870800	72.5865	3941	491	reseq	14.2773	no	no
Bf	SRR12010247	PRJNA602496	UNIVERSITY OF VIENNA	Illumina HiSeq 2000		PAIRED	Branchiostoma floridae	48	muscle	male	na	na	33034640	62358812	92.9626	4144	544	reseq	18.2177	no	no
Bf	SRR12010248	PRJNA602496	UNIVERSITY OF VIENNA	Illumina HiSeq 2000		PAIRED	Branchiostoma floridae	47	muscle	male	na	na	32344413	62697567	95.2275	4211	574	reseq	18.3167	no	no
Bf	SRR12010250	PRJNA602496	UNIVERSITY OF VIENNA	Illumina HiSeq 2000		PAIRED	Branchiostoma floridae	46	muscle	male	na	na	38968447	75028979	94.7507	4052	533	reseq	21.9192	no	no
Bf	SRR12010251	PRJNA602496	UNIVERSITY OF VIENNA	Illumina HiSeq 2000		PAIRED	Branchiostoma floridae	45	muscle	male	na	na	36208801	69702466	94.6341	4189	551	reseq	20.3631	no	no
Bf	SRR12010252	PRJNA602496	UNIVERSITY OF VIENNA	Illumina HiSeq 2000		PAIRED	Branchiostoma floridae	44	muscle	male	na	na	31606858	61470321	95.3838	4197	547	reseq	17.9582	no	no
Bf	SRR12010253	PRJNA602496	UNIVERSITY OF VIENNA	Illumina HiSeq 2000		PAIRED	Branchiostoma floridae	43	muscle	male	na	na	34503324	66852651	95.2477	4095	538	reseq	19.5306	no	no
Bf	SRR12010254	PRJNA602496	UNIVERSITY OF VIENNA	Illumina HiSeq 2000		PAIRED	Branchiostoma floridae	42	muscle	male	na	na	37194773	71841786	95.0216	4096	512	reseq	20.9881	no	no
Bf	SRR12010255	PRJNA602496	UNIVERSITY OF VIENNA	Illumina HiSeq 2000		PAIRED	Branchiostoma floridae	41	muscle	male	na	na	31467430	60984512	95.2106	4235	516	reseq	17.8162	no	no
Bf	SRR6162873	PRJNA412957	OKINAWA INSTITUTE OF SCIENCE AND TECHNOLOGY	Illumina HiSeq 4000		PAIRED	Branchiostoma floridae	Bflo_hic_2	muscle	na	na	na	98662406	183546172	95.9912	na	na	hic		no	no
Bf	SRR6162897	PRJNA412957	OKINAWA INSTITUTE OF SCIENCE AND TECHNOLOGY	Illumina HiSeq 2500		PAIRED	Branchiostoma floridae	Bflo_father_pe	muscle	female	na	adult	74222697	151760716	97.5252	na	na	reseq		no	yes							67937904	64664799	95.1822
Bf	SRR6162896	PRJNA412957	OKINAWA INSTITUTE OF SCIENCE AND TECHNOLOGY	Illumina HiSeq 2500		PAIRED	Branchiostoma floridae	Bflo_mother_pe	muscle	male	na	adult	79654337	136120746	97.3041	na	na	reseq		no	yes
Bf	SRR6162844	PRJNA412957	OKINAWA INSTITUTE OF SCIENCE AND TECHNOLOGY	Illumina HiSeq 4000		PAIRED	Branchiostoma floridae	Bflo_prog_pe_92	muscle	na	na	offspring	11144466	14857589	94.1312	na	na	reseq		no	yes
Bf	SRR6162845	PRJNA412957	OKINAWA INSTITUTE OF SCIENCE AND TECHNOLOGY	Illumina HiSeq 4000		PAIRED	Branchiostoma floridae	Bflo_prog_pe_91	muscle	na	na	offspring	11016006	15431997	94.4455	na	na	reseq		no	yes
Bf	SRR6162846	PRJNA412957	OKINAWA INSTITUTE OF SCIENCE AND TECHNOLOGY	Illumina HiSeq 4000		PAIRED	Branchiostoma floridae	Bflo_prog_pe_90	muscle	na	na	offspring	9183353	12961249	94.6395	na	na	reseq		no	yes
Bf	SRR6162847	PRJNA412957	OKINAWA INSTITUTE OF SCIENCE AND TECHNOLOGY	Illumina HiSeq 4000		PAIRED	Branchiostoma floridae	Bflo_prog_pe_89	muscle	na	na	offspring	9243726	12853539	94.5091	na	na	reseq		no	yes
Bf	SRR6162848	PRJNA412957	OKINAWA INSTITUTE OF SCIENCE AND TECHNOLOGY	Illumina HiSeq 4000		PAIRED	Branchiostoma floridae	Bflo_prog_pe_96	muscle	na	na	offspring	9563335	13458274	94.4136	na	na	reseq		no	yes
Bf	SRR6162849	PRJNA412957	OKINAWA INSTITUTE OF SCIENCE AND TECHNOLOGY	Illumina HiSeq 4000		PAIRED	Branchiostoma floridae	Bflo_prog_pe_95	muscle	na	na	offspring	10698440	14624277	94.1952	na	na	reseq		no	yes
Bf	SRR6162850	PRJNA412957	OKINAWA INSTITUTE OF SCIENCE AND TECHNOLOGY	Illumina HiSeq 4000		PAIRED	Branchiostoma floridae	Bflo_prog_pe_94	muscle	na	na	offspring	10269340	14295174	94.3503	na	na	reseq		no	yes
Bf	SRR6162851	PRJNA412957	OKINAWA INSTITUTE OF SCIENCE AND TECHNOLOGY	Illumina HiSeq 4000		PAIRED	Branchiostoma floridae	Bflo_prog_pe_93	muscle	na	na	offspring	10679533	14524177	94.2099	na	na	reseq		no	yes
Bf	SRR6162852	PRJNA412957	OKINAWA INSTITUTE OF SCIENCE AND TECHNOLOGY	Illumina HiSeq 4000		PAIRED	Branchiostoma floridae	Bflo_prog_pe_12	muscle	na	na	offspring	11525132	13354930	94.9021	na	na	reseq		no	yes
Bf	SRR6162853	PRJNA412957	OKINAWA INSTITUTE OF SCIENCE AND TECHNOLOGY	Illumina HiSeq 4000		PAIRED	Branchiostoma floridae	Bflo_prog_pe_11	muscle	na	na	offspring	13747371	15057506	92.8693	na	na	reseq		no	yes
Bf	SRR6162854	PRJNA412957	OKINAWA INSTITUTE OF SCIENCE AND TECHNOLOGY	Illumina HiSeq 4000		PAIRED	Branchiostoma floridae	Bflo_prog_pe_10	muscle	na	na	offspring	8459163	9935889	95.1808	na	na	reseq		no	yes
Bf	SRR6162855	PRJNA412957	OKINAWA INSTITUTE OF SCIENCE AND TECHNOLOGY	Illumina HiSeq 4000		PAIRED	Branchiostoma floridae	Bflo_prog_pe_9	muscle	na	na	offspring	8452999	11326641	94.5522	na	na	reseq		no	yes
Bf	SRR6162856	PRJNA412957	OKINAWA INSTITUTE OF SCIENCE AND TECHNOLOGY	Illumina HiSeq 4000		PAIRED	Branchiostoma floridae	Bflo_prog_pe_16	muscle	na	na	offspring	10101433	12972878	95.1508	na	na	reseq		no	yes
Bf	SRR6162857	PRJNA412957	OKINAWA INSTITUTE OF SCIENCE AND TECHNOLOGY	Illumina HiSeq 4000		PAIRED	Branchiostoma floridae	Bflo_prog_pe_15	muscle	na	na	offspring	7735014	7227132	94.8154	na	na	reseq		no	yes
Bf	SRR6162858	PRJNA412957	OKINAWA INSTITUTE OF SCIENCE AND TECHNOLOGY	Illumina HiSeq 4000		PAIRED	Branchiostoma floridae	Bflo_prog_pe_14	muscle	na	na	offspring	10712143	14609390	94.6721	na	na	reseq		no	yes
Bf	SRR6162859	PRJNA412957	OKINAWA INSTITUTE OF SCIENCE AND TECHNOLOGY	Illumina HiSeq 4000		PAIRED	Branchiostoma floridae	Bflo_prog_pe_13	muscle	na	na	offspring	8394335	10873108	95.6446	na	na	reseq		no	yes
Bf	SRR6162860	PRJNA412957	OKINAWA INSTITUTE OF SCIENCE AND TECHNOLOGY	Illumina HiSeq 4000		PAIRED	Branchiostoma floridae	Bflo_prog_pe_18	muscle	na	na	offspring	1989634	2064265	94.7688	na	na	reseq		no	yes
Bf	SRR6162861	PRJNA412957	OKINAWA INSTITUTE OF SCIENCE AND TECHNOLOGY	Illumina HiSeq 4000		PAIRED	Branchiostoma floridae	Bflo_prog_pe_17	muscle	na	na	offspring	8381016	11333301	95.0239	na	na	reseq		no	yes
Bf	SRR6162862	PRJNA412957	OKINAWA INSTITUTE OF SCIENCE AND TECHNOLOGY	Illumina HiSeq 4000		PAIRED	Branchiostoma floridae	Bflo_prog_pe_83	muscle	na	na	offspring	9731786	13615189	94.2788	na	na	reseq		no	yes
Bf	SRR6162863	PRJNA412957	OKINAWA INSTITUTE OF SCIENCE AND TECHNOLOGY	Illumina HiSeq 4000		PAIRED	Branchiostoma floridae	Bflo_prog_pe_84	muscle	na	na	offspring	9762355	13633695	94.4495	na	na	reseq		no	yes
Bf	SRR6162864	PRJNA412957	OKINAWA INSTITUTE OF SCIENCE AND TECHNOLOGY	Illumina HiSeq 4000		PAIRED	Branchiostoma floridae	Bflo_prog_pe_85	muscle	na	na	offspring	9454289	13339491	94.234	na	na	reseq		no	yes
Bf	SRR6162865	PRJNA412957	OKINAWA INSTITUTE OF SCIENCE AND TECHNOLOGY	Illumina HiSeq 4000		PAIRED	Branchiostoma floridae	Bflo_prog_pe_86	muscle	na	na	offspring	9515694	12971335	94.27	na	na	reseq		no	yes
Bf	SRR6162866	PRJNA412957	OKINAWA INSTITUTE OF SCIENCE AND TECHNOLOGY	Illumina HiSeq 4000		PAIRED	Branchiostoma floridae	Bflo_prog_pe_79	muscle	na	na	offspring	17534470	24246899	94.2046	na	na	reseq		no	yes
Bf	SRR6162867	PRJNA412957	OKINAWA INSTITUTE OF SCIENCE AND TECHNOLOGY	Illumina HiSeq 4000		PAIRED	Branchiostoma floridae	Bflo_prog_pe_80	muscle	na	na	offspring	15567678	20507616	93.9888	na	na	reseq		no	yes
Bf	SRR6162868	PRJNA412957	OKINAWA INSTITUTE OF SCIENCE AND TECHNOLOGY	Illumina HiSeq 4000		PAIRED	Branchiostoma floridae	Bflo_prog_pe_81	muscle	na	na	offspring	8304613	11340920	94.2256	na	na	reseq		no	yes
Bf	SRR6162869	PRJNA412957	OKINAWA INSTITUTE OF SCIENCE AND TECHNOLOGY	Illumina HiSeq 4000		PAIRED	Branchiostoma floridae	Bflo_prog_pe_82	muscle	na	na	offspring	8906367	11569460	94.124	na	na	reseq		no	yes
Bf	SRR6162870	PRJNA412957	OKINAWA INSTITUTE OF SCIENCE AND TECHNOLOGY	Illumina HiSeq 4000		PAIRED	Branchiostoma floridae	Bflo_prog_pe_87	muscle	na	na	offspring	9298944	12908307	94.4269	na	na	reseq		no	yes
Bf	SRR6162871	PRJNA412957	OKINAWA INSTITUTE OF SCIENCE AND TECHNOLOGY	Illumina HiSeq 4000		PAIRED	Branchiostoma floridae	Bflo_prog_pe_88	muscle	na	na	offspring	7648351	11188357	94.7807	na	na	reseq		no	yes
Bf	SRR6162872	PRJNA412957	OKINAWA INSTITUTE OF SCIENCE AND TECHNOLOGY	Illumina HiSeq 4000		PAIRED	Branchiostoma floridae	Bflo_hic_1	muscle	na	na	offspring	115383056	216614641	96.2039	na	na	hic		no	no
Bf	SRR6162874	PRJNA412957	OKINAWA INSTITUTE OF SCIENCE AND TECHNOLOGY	Illumina HiSeq 4000		PAIRED	Branchiostoma floridae	Bflo_prog_pe_38	muscle	na	na	offspring	14474257	20474678	94.2469	na	na	reseq		no	yes
Bf	SRR6162875	PRJNA412957	OKINAWA INSTITUTE OF SCIENCE AND TECHNOLOGY	Illumina HiSeq 4000		PAIRED	Branchiostoma floridae	Bflo_prog_pe_37	muscle	na	na	offspring	13462910	19858426	94.2663	na	na	reseq		no	yes
Bf	SRR6162876	PRJNA412957	OKINAWA INSTITUTE OF SCIENCE AND TECHNOLOGY	Illumina HiSeq 4000		PAIRED	Branchiostoma floridae	Bflo_prog_pe_30	muscle	na	na	offspring	13213742	19194094	94.3993	na	na	reseq		no	yes
Bf	SRR6162877	PRJNA412957	OKINAWA INSTITUTE OF SCIENCE AND TECHNOLOGY	Illumina HiSeq 4000		PAIRED	Branchiostoma floridae	Bflo_prog_pe_29	muscle	na	na	offspring	12574497	18852802	94.4926	na	na	reseq		no	yes
Bf	SRR6162878	PRJNA412957	OKINAWA INSTITUTE OF SCIENCE AND TECHNOLOGY	Illumina HiSeq 4000		PAIRED	Branchiostoma floridae	Bflo_prog_pe_32	muscle	na	na	offspring	12892172	18432831	94.2935	na	na	reseq		no	yes
Bf	SRR6162879	PRJNA412957	OKINAWA INSTITUTE OF SCIENCE AND TECHNOLOGY	Illumina HiSeq 4000		PAIRED	Branchiostoma floridae	Bflo_prog_pe_31	muscle	na	na	offspring	13922640	20143123	94.4053	na	na	reseq		no	yes
Bf	SRR6162880	PRJNA412957	OKINAWA INSTITUTE OF SCIENCE AND TECHNOLOGY	Illumina HiSeq 4000		PAIRED	Branchiostoma floridae	Bflo_prog_pe_34	muscle	na	na	offspring	11956557	16391347	94.1937	na	na	reseq		no	yes
Bf	SRR6162881	PRJNA412957	OKINAWA INSTITUTE OF SCIENCE AND TECHNOLOGY	Illumina HiSeq 4000		PAIRED	Branchiostoma floridae	Bflo_prog_pe_33	muscle	na	na	offspring	10518625	15538584	94.3868	na	na	reseq		no	yes
Bf	SRR6162882	PRJNA412957	OKINAWA INSTITUTE OF SCIENCE AND TECHNOLOGY	Illumina HiSeq 4000		PAIRED	Branchiostoma floridae	Bflo_prog_pe_36	muscle	na	na	offspring	14425511	20540377	94.2497	na	na	reseq		no	yes
Bf	SRR6162883	PRJNA412957	OKINAWA INSTITUTE OF SCIENCE AND TECHNOLOGY	Illumina HiSeq 4000		PAIRED	Branchiostoma floridae	Bflo_prog_pe_35	muscle	na	na	offspring	15699949	22388091	94.3205	na	na	reseq		no	yes
Bf	SRR6162884	PRJNA412957	OKINAWA INSTITUTE OF SCIENCE AND TECHNOLOGY	Illumina HiSeq 4000		PAIRED	Branchiostoma floridae	Bflo_prog_pe_27	muscle	na	na	offspring	14191458	20522748	94.3273	na	na	reseq		no	yes
Bf	SRR6162885	PRJNA412957	OKINAWA INSTITUTE OF SCIENCE AND TECHNOLOGY	Illumina HiSeq 4000		PAIRED	Branchiostoma floridae	Bflo_prog_pe_28	muscle	na	na	offspring	12804583	18839366	94.3991	na	na	reseq		no	yes
Bf	SRR6162886	PRJNA412957	OKINAWA INSTITUTE OF SCIENCE AND TECHNOLOGY	Illumina HiSeq 4000		PAIRED	Branchiostoma floridae	Bflo_prog_pe_21	muscle	na	na	offspring	7601072	6413326	94.6597	na	na	reseq		no	yes
Bf	SRR6162887	PRJNA412957	OKINAWA INSTITUTE OF SCIENCE AND TECHNOLOGY	Illumina HiSeq 4000		PAIRED	Branchiostoma floridae	Bflo_prog_pe_22	muscle	na	na	offspring	12013021	17111023	95.0199	na	na	reseq		no	yes
Bf	SRR6162888	PRJNA412957	OKINAWA INSTITUTE OF SCIENCE AND TECHNOLOGY	Illumina HiSeq 4000		PAIRED	Branchiostoma floridae	Bflo_prog_pe_19	muscle	na	na	offspring	9796387	10078750	94.6795	na	na	reseq		no	yes
Bf	SRR6162889	PRJNA412957	OKINAWA INSTITUTE OF SCIENCE AND TECHNOLOGY	Illumina HiSeq 4000		PAIRED	Branchiostoma floridae	Bflo_prog_pe_20	muscle	na	na	offspring	9914921	12955757	95.5895	na	na	reseq		no	yes
Bf	SRR6162890	PRJNA412957	OKINAWA INSTITUTE OF SCIENCE AND TECHNOLOGY	Illumina HiSeq 4000		PAIRED	Branchiostoma floridae	Bflo_prog_pe_25	muscle	na	na	offspring	6685993	4845071	94.5039	na	na	reseq		no	yes
Bf	SRR6162891	PRJNA412957	OKINAWA INSTITUTE OF SCIENCE AND TECHNOLOGY	Illumina HiSeq 4000		PAIRED	Branchiostoma floridae	Bflo_prog_pe_26	muscle	na	na	offspring	11150312	16067750	94.3491	na	na	reseq		no	yes
Bf	SRR6162892	PRJNA412957	OKINAWA INSTITUTE OF SCIENCE AND TECHNOLOGY	Illumina HiSeq 4000		PAIRED	Branchiostoma floridae	Bflo_prog_pe_23	muscle	na	na	offspring	8900436	8785807	93.9134	na	na	reseq		no	yes
Bf	SRR6162893	PRJNA412957	OKINAWA INSTITUTE OF SCIENCE AND TECHNOLOGY	Illumina HiSeq 4000		PAIRED	Branchiostoma floridae	Bflo_prog_pe_24	muscle	na	na	offspring	11144085	15591416	94.9999	na	na	reseq		no	yes
Bf	SRR6162894	PRJNA412957	OKINAWA INSTITUTE OF SCIENCE AND TECHNOLOGY	Illumina HiSeq 4000		PAIRED	Branchiostoma floridae	Bflo_prog_pe_8	muscle	na	na	offspring	9250633	13217524	95.3579	na	na	reseq		no	yes
Bf	SRR6162895	PRJNA412957	OKINAWA INSTITUTE OF SCIENCE AND TECHNOLOGY	Illumina HiSeq 4000		PAIRED	Branchiostoma floridae	Bflo_prog_pe_7	muscle	na	na	offspring	10426900	16278136	95.1034	na	na	reseq		no	yes
Bf	SRR6162898	PRJNA412957	OKINAWA INSTITUTE OF SCIENCE AND TECHNOLOGY	Illumina HiSeq 4000		PAIRED	Branchiostoma floridae	Bflo_prog_pe_2	muscle	na	na	offspring	10075038	14692605	94.72	na	na	reseq		no	yes
Bf	SRR6162899	PRJNA412957	OKINAWA INSTITUTE OF SCIENCE AND TECHNOLOGY	Illumina HiSeq 4000		PAIRED	Branchiostoma floridae	Bflo_prog_pe_1	muscle	na	na	offspring	8916174	13811906	94.9133	na	na	reseq		no	yes
Bf	SRR6162900	PRJNA412957	OKINAWA INSTITUTE OF SCIENCE AND TECHNOLOGY	Illumina HiSeq 4000		PAIRED	Branchiostoma floridae	Bflo_prog_pe_4	muscle	na	na	offspring	12308435	16151101	94.7615	na	na	reseq		no	yes
Bf	SRR6162901	PRJNA412957	OKINAWA INSTITUTE OF SCIENCE AND TECHNOLOGY	Illumina HiSeq 4000		PAIRED	Branchiostoma floridae	Bflo_prog_pe_3	muscle	na	na	offspring	11579553	17463577	94.8271	na	na	reseq		no	yes
Bf	SRR6162902	PRJNA412957	OKINAWA INSTITUTE OF SCIENCE AND TECHNOLOGY	Illumina HiSeq 4000		PAIRED	Branchiostoma floridae	Bflo_prog_pe_6	muscle	na	na	offspring	10141815	16073503	95.4737	na	na	reseq		no	yes
Bf	SRR6162903	PRJNA412957	OKINAWA INSTITUTE OF SCIENCE AND TECHNOLOGY	Illumina HiSeq 4000		PAIRED	Branchiostoma floridae	Bflo_prog_pe_5	muscle	na	na	offspring	8511598	9607109	94.513	na	na	reseq		no	yes
Bf	SRR6162904	PRJNA412957	OKINAWA INSTITUTE OF SCIENCE AND TECHNOLOGY	Illumina HiSeq 4000		PAIRED	Branchiostoma floridae	Bflo_prog_pe_58	muscle	na	na	offspring	11754643	15805995	94.0994	na	na	reseq		no	yes
Bf	SRR6162905	PRJNA412957	OKINAWA INSTITUTE OF SCIENCE AND TECHNOLOGY	Illumina HiSeq 4000		PAIRED	Branchiostoma floridae	Bflo_prog_pe_57	muscle	na	na	offspring	12912331	17677585	94.1046	na	na	reseq		no	yes
Bf	SRR6162906	PRJNA412957	OKINAWA INSTITUTE OF SCIENCE AND TECHNOLOGY	Illumina HiSeq 4000		PAIRED	Branchiostoma floridae	Bflo_prog_pe_56	muscle	na	na	offspring	9245631	12310430	94.1434	na	na	reseq		no	yes
Bf	SRR6162907	PRJNA412957	OKINAWA INSTITUTE OF SCIENCE AND TECHNOLOGY	Illumina HiSeq 4000		PAIRED	Branchiostoma floridae	Bflo_prog_pe_55	muscle	na	na	offspring	10772617	14313267	94.1661	na	na	reseq		no	yes
Bf	SRR6162908	PRJNA412957	OKINAWA INSTITUTE OF SCIENCE AND TECHNOLOGY	Illumina HiSeq 4000		PAIRED	Branchiostoma floridae	Bflo_prog_pe_54	muscle	na	na	offspring	9589491	13425282	94.4719	na	na	reseq		no	yes
Bf	SRR6162909	PRJNA412957	OKINAWA INSTITUTE OF SCIENCE AND TECHNOLOGY	Illumina HiSeq 4000		PAIRED	Branchiostoma floridae	Bflo_prog_pe_53	muscle	na	na	offspring	9622689	13329068	94.3824	na	na	reseq		no	yes
Bf	SRR6162910	PRJNA412957	OKINAWA INSTITUTE OF SCIENCE AND TECHNOLOGY	Illumina HiSeq 4000		PAIRED	Branchiostoma floridae	Bflo_prog_pe_52	muscle	na	na	offspring	11420148	15065111	94.1185	na	na	reseq		no	yes
Bf	SRR6162912	PRJNA412957	OKINAWA INSTITUTE OF SCIENCE AND TECHNOLOGY	Illumina HiSeq 4000		PAIRED	Branchiostoma floridae	Bflo_prog_pe_50	muscle	na	na	offspring	9465452	12571246	94.1231	na	na	reseq		no	yes
Bf	SRR6162913	PRJNA412957	OKINAWA INSTITUTE OF SCIENCE AND TECHNOLOGY	Illumina HiSeq 4000		PAIRED	Branchiostoma floridae	Bflo_prog_pe_49	muscle	na	na	offspring	8527304	11613252	94.1573	na	na	reseq		no	yes
Bf	SRR6162914	PRJNA412957	OKINAWA INSTITUTE OF SCIENCE AND TECHNOLOGY	Illumina HiSeq 4000		PAIRED	Branchiostoma floridae	Bflo_prog_pe_47	muscle	na	na	offspring	12682573	18499914	94.5709	na	na	reseq		no	yes
Bf	SRR6162915	PRJNA412957	OKINAWA INSTITUTE OF SCIENCE AND TECHNOLOGY	Illumina HiSeq 4000		PAIRED	Branchiostoma floridae	Bflo_prog_pe_48	muscle	na	na	offspring	11366022	16007939	94.3542	na	na	reseq		no	yes
Bf	SRR6162916	PRJNA412957	OKINAWA INSTITUTE OF SCIENCE AND TECHNOLOGY	Illumina HiSeq 4000		PAIRED	Branchiostoma floridae	Bflo_prog_pe_39	muscle	na	na	offspring	14650091	20777202	94.2977	na	na	reseq		no	yes
Bf	SRR6162917	PRJNA412957	OKINAWA INSTITUTE OF SCIENCE AND TECHNOLOGY	Illumina HiSeq 4000		PAIRED	Branchiostoma floridae	Bflo_prog_pe_40	muscle	na	na	offspring	12686841	18267801	94.2717	na	na	reseq		no	yes
Bf	SRR6162918	PRJNA412957	OKINAWA INSTITUTE OF SCIENCE AND TECHNOLOGY	Illumina HiSeq 4000		PAIRED	Branchiostoma floridae	Bflo_prog_pe_41	muscle	na	na	offspring	10689342	14859698	94.2404	na	na	reseq		no	yes
Bf	SRR6162919	PRJNA412957	OKINAWA INSTITUTE OF SCIENCE AND TECHNOLOGY	Illumina HiSeq 4000		PAIRED	Branchiostoma floridae	Bflo_prog_pe_42	muscle	na	na	offspring	11133643	14703195	94.0938	na	na	reseq		no	yes
Bf	SRR6162920	PRJNA412957	OKINAWA INSTITUTE OF SCIENCE AND TECHNOLOGY	Illumina HiSeq 4000		PAIRED	Branchiostoma floridae	Bflo_prog_pe_43	muscle	na	na	offspring	14109474	19000622	94.1137	na	na	reseq		no	yes
Bf	SRR6162921	PRJNA412957	OKINAWA INSTITUTE OF SCIENCE AND TECHNOLOGY	Illumina HiSeq 4000		PAIRED	Branchiostoma floridae	Bflo_prog_pe_44	muscle	na	na	offspring	11159049	17202594	94.6743	na	na	reseq		no	yes
Bf	SRR6162922	PRJNA412957	OKINAWA INSTITUTE OF SCIENCE AND TECHNOLOGY	Illumina HiSeq 4000		PAIRED	Branchiostoma floridae	Bflo_prog_pe_45	muscle	na	na	offspring	11211489	16702617	94.4914	na	na	reseq		no	yes
Bf	SRR6162923	PRJNA412957	OKINAWA INSTITUTE OF SCIENCE AND TECHNOLOGY	Illumina HiSeq 4000		PAIRED	Branchiostoma floridae	Bflo_prog_pe_46	muscle	na	na	offspring	12023852	17919962	94.4572	na	na	reseq		no	yes
Bf	SRR6162924	PRJNA412957	OKINAWA INSTITUTE OF SCIENCE AND TECHNOLOGY	Illumina HiSeq 4000		PAIRED	Branchiostoma floridae	Bflo_prog_pe_74	muscle	na	na	offspring	14562419	20696191	94.5562	na	na	reseq		no	yes
Bf	SRR6162925	PRJNA412957	OKINAWA INSTITUTE OF SCIENCE AND TECHNOLOGY	Illumina HiSeq 4000		PAIRED	Branchiostoma floridae	Bflo_prog_pe_73	muscle	na	na	offspring	13841901	19644845	94.1947	na	na	reseq		no	yes
Bf	SRR6162926	PRJNA412957	OKINAWA INSTITUTE OF SCIENCE AND TECHNOLOGY	Illumina HiSeq 4000		PAIRED	Branchiostoma floridae	Bflo_prog_pe_76	muscle	na	na	offspring	17820192	23878751	94.0455	na	na	reseq		no	yes
Bf	SRR6162927	PRJNA412957	OKINAWA INSTITUTE OF SCIENCE AND TECHNOLOGY	Illumina HiSeq 4000		PAIRED	Branchiostoma floridae	Bflo_prog_pe_75	muscle	na	na	offspring	17091921	24759966	94.7528	na	na	reseq		no	yes
Bf	SRR6162928	PRJNA412957	OKINAWA INSTITUTE OF SCIENCE AND TECHNOLOGY	Illumina HiSeq 4000		PAIRED	Branchiostoma floridae	Bflo_prog_pe_70	muscle	na	na	offspring	6195232	8400412	94.1304	na	na	reseq		no	yes
Bf	SRR6162929	PRJNA412957	OKINAWA INSTITUTE OF SCIENCE AND TECHNOLOGY	Illumina HiSeq 4000		PAIRED	Branchiostoma floridae	Bflo_prog_pe_69	muscle	na	na	offspring	8150259	10953369	94.0421	na	na	reseq		no	yes
Bf	SRR6162930	PRJNA412957	OKINAWA INSTITUTE OF SCIENCE AND TECHNOLOGY	Illumina HiSeq 4000		PAIRED	Branchiostoma floridae	Bflo_prog_pe_72	muscle	na	na	offspring	4467820	5889761	94.0475	na	na	reseq		no	yes
Bf	SRR6162931	PRJNA412957	OKINAWA INSTITUTE OF SCIENCE AND TECHNOLOGY	Illumina HiSeq 4000		PAIRED	Branchiostoma floridae	Bflo_prog_pe_71	muscle	na	na	offspring	7435956	10219264	94.1157	na	na	reseq		no	yes
Bf	SRR6162932	PRJNA412957	OKINAWA INSTITUTE OF SCIENCE AND TECHNOLOGY	Illumina HiSeq 4000		PAIRED	Branchiostoma floridae	Bflo_prog_pe_78	muscle	na	na	offspring	18114323	24747589	94.208	na	na	reseq		no	yes
Bf	SRR6162933	PRJNA412957	OKINAWA INSTITUTE OF SCIENCE AND TECHNOLOGY	Illumina HiSeq 4000		PAIRED	Branchiostoma floridae	Bflo_prog_pe_77	muscle	na	na	offspring	16945366	24056454	94.5256	na	na	reseq		no	yes
Bf	SRR6162934	PRJNA412957	OKINAWA INSTITUTE OF SCIENCE AND TECHNOLOGY	Illumina HiSeq 4000		PAIRED	Branchiostoma floridae	Bflo_prog_pe_65	muscle	na	na	offspring	10281330	13561291	94.1551	na	na	reseq		no	yes
Bf	SRR6162935	PRJNA412957	OKINAWA INSTITUTE OF SCIENCE AND TECHNOLOGY	Illumina HiSeq 4000		PAIRED	Branchiostoma floridae	Bflo_prog_pe_66	muscle	na	na	offspring	12541630	16385790	94.0457	na	na	reseq		no	yes
Bf	SRR6162936	PRJNA412957	OKINAWA INSTITUTE OF SCIENCE AND TECHNOLOGY	Illumina HiSeq 4000		PAIRED	Branchiostoma floridae	Bflo_prog_pe_63	muscle	na	na	offspring	21783047	31695787	94.2509	na	na	reseq		no	yes
Bf	SRR6162937	PRJNA412957	OKINAWA INSTITUTE OF SCIENCE AND TECHNOLOGY	Illumina HiSeq 4000		PAIRED	Branchiostoma floridae	Bflo_prog_pe_64	muscle	na	na	offspring	33246599	48357773	94.3698	na	na	reseq		no	yes
Bf	SRR6162938	PRJNA412957	OKINAWA INSTITUTE OF SCIENCE AND TECHNOLOGY	Illumina HiSeq 4000		PAIRED	Branchiostoma floridae	Bflo_prog_pe_61	muscle	na	na	offspring	21920075	31479414	94.32	na	na	reseq		no	yes
Bf	SRR6162939	PRJNA412957	OKINAWA INSTITUTE OF SCIENCE AND TECHNOLOGY	Illumina HiSeq 4000		PAIRED	Branchiostoma floridae	Bflo_prog_pe_62	muscle	na	na	offspring	25359171	37869333	94.5681	na	na	reseq		no	yes
Bf	SRR6162940	PRJNA412957	OKINAWA INSTITUTE OF SCIENCE AND TECHNOLOGY	Illumina HiSeq 4000		PAIRED	Branchiostoma floridae	Bflo_prog_pe_59	muscle	na	na	offspring	28655089	39391068	94.1249	na	na	reseq		no	yes
Bf	SRR6162941	PRJNA412957	OKINAWA INSTITUTE OF SCIENCE AND TECHNOLOGY	Illumina HiSeq 4000		PAIRED	Branchiostoma floridae	Bflo_prog_pe_60	muscle	na	na	offspring	19326776	27498233	94.1689	na	na	reseq		no	yes
Bf	SRR6162942	PRJNA412957	OKINAWA INSTITUTE OF SCIENCE AND TECHNOLOGY	Illumina HiSeq 4000		PAIRED	Branchiostoma floridae	Bflo_prog_pe_67	muscle	na	na	offspring	7551978	9518930	94.0299	na	na	reseq		no	yes
Bf	SRR6162943	PRJNA412957	OKINAWA INSTITUTE OF SCIENCE AND TECHNOLOGY	Illumina HiSeq 4000		PAIRED	Branchiostoma floridae	Bflo_prog_pe_68	muscle	na	na	offspring	8806799	11836925	94.0695	na	na	reseq		no	yes
Bf	SRR6216882	PRJNA412957	OKINAWA INSTITUTE OF SCIENCE AND TECHNOLOGY	Illumina HiSeq 4000		PAIRED	Branchiostoma floridae	Bflo_chicago_2	muscle	na	na	offspring	148525531	260325657	88.4785	na	na	reseq		no	yes
Bf	SRR6216883	PRJNA412957	OKINAWA INSTITUTE OF SCIENCE AND TECHNOLOGY	Illumina HiSeq 4000		PAIRED	Branchiostoma floridae	Bflo_chicago_1	muscle	na	na	offspring	120589019	213385361	88.5861	na	na	reseq		no	yes
Transcriptomic Datasets
Species	Run	BioProject	Center Name	Instrument	isolate	LibraryLayout	Organism	Sample Name	tissue		geo_loc_name_country	dev_stage
Bb	SRR14374106	PRJNA726715	KUNMING UNIVERSITY OF SCIENCE AND TECHNOLOGY	BGISEQ-500	not applicable	PAIRED	Branchiostoma belcheri	mBB6h_1	whole body		China
Bb	SRR14374107	PRJNA726715	KUNMING UNIVERSITY OF SCIENCE AND TECHNOLOGY	BGISEQ-500	not applicable	PAIRED	Branchiostoma belcheri	mBB72h_3	whole body		China
Bb	SRR14374108	PRJNA726715	KUNMING UNIVERSITY OF SCIENCE AND TECHNOLOGY	BGISEQ-500	not applicable	PAIRED	Branchiostoma belcheri	mBB72h_2	whole body		China
Bb	SRR14374109	PRJNA726715	KUNMING UNIVERSITY OF SCIENCE AND TECHNOLOGY	BGISEQ-500	not applicable	PAIRED	Branchiostoma belcheri	mBB72h_1	whole body		China
Bb	SRR14374110	PRJNA726715	KUNMING UNIVERSITY OF SCIENCE AND TECHNOLOGY	BGISEQ-500	not applicable	PAIRED	Branchiostoma belcheri	mBB24h_3	whole body		China
Bb	SRR14374111	PRJNA726715	KUNMING UNIVERSITY OF SCIENCE AND TECHNOLOGY	BGISEQ-500	not applicable	PAIRED	Branchiostoma belcheri	mBB24h_2	whole body		China
Bb	SRR14374112	PRJNA726715	KUNMING UNIVERSITY OF SCIENCE AND TECHNOLOGY	BGISEQ-500	not applicable	PAIRED	Branchiostoma belcheri	mBB24h_1	whole body		China
Bb	SRR14374113	PRJNA726715	KUNMING UNIVERSITY OF SCIENCE AND TECHNOLOGY	BGISEQ-500	not applicable	PAIRED	Branchiostoma belcheri	mBB0h_3	whole body		China
Bb	SRR14374114	PRJNA726715	KUNMING UNIVERSITY OF SCIENCE AND TECHNOLOGY	BGISEQ-500	not applicable	PAIRED	Branchiostoma belcheri	mBB6h_3	whole body		China
Bb	SRR14374115	PRJNA726715	KUNMING UNIVERSITY OF SCIENCE AND TECHNOLOGY	BGISEQ-500	not applicable	PAIRED	Branchiostoma belcheri	mBB6h_2	whole body		China
Bb	SRR14374116	PRJNA726715	KUNMING UNIVERSITY OF SCIENCE AND TECHNOLOGY	BGISEQ-500	not applicable	PAIRED	Branchiostoma belcheri	mBB0h_2	whole body		China
Bb	SRR14374117	PRJNA726715	KUNMING UNIVERSITY OF SCIENCE AND TECHNOLOGY	BGISEQ-500	not applicable	PAIRED	Branchiostoma belcheri	mBB0h_1	whole body		China
Bb	SRR12011574	PRJNA602496	UNIVERSITY OF VIENNA	Illumina HiSeq 2000	ZYT454	PAIRED	Branchiostoma belcheri	ZYT454	muscle			Adult
Bb	SRR12011575	PRJNA602496	UNIVERSITY OF VIENNA	Illumina HiSeq 2000	ZYT453	PAIRED	Branchiostoma belcheri	ZYT453	muscle			Adult
Bb	SRR12011577	PRJNA602496	UNIVERSITY OF VIENNA	Illumina HiSeq 2000	ZYT452	PAIRED	Branchiostoma belcheri	ZYT452	muscle			Adult
Bb	SRR12011578	PRJNA602496	UNIVERSITY OF VIENNA	Illumina HiSeq 2000	ZYT451	PAIRED	Branchiostoma belcheri	ZYT451	muscle			Adult
Bb	SRR12011579	PRJNA602496	UNIVERSITY OF VIENNA	Illumina HiSeq 2000	ZYT450	PAIRED	Branchiostoma belcheri	ZYT450	muscle			Adult
Bb	SRR12011580	PRJNA602496	UNIVERSITY OF VIENNA	Illumina HiSeq 2000	ZYT449	PAIRED	Branchiostoma belcheri	ZYT449	muscle			Adult
Bb	SRR12011581	PRJNA602496	UNIVERSITY OF VIENNA	Illumina HiSeq 2000	ZQX-5	PAIRED	Branchiostoma belcheri	ZQX-5	gonad			juvenile
Bb	SRR12011582	PRJNA602496	UNIVERSITY OF VIENNA	Illumina HiSeq 2000	ZQX-6	PAIRED	Branchiostoma belcheri	ZQX-6	gonad			juvenile
Bb	SRR12011583	PRJNA602496	UNIVERSITY OF VIENNA	Illumina HiSeq 2000	ZQX-7	PAIRED	Branchiostoma belcheri	ZQX-7	gonad			juvenile
Bb	SRR12011584	PRJNA602496	UNIVERSITY OF VIENNA	Illumina HiSeq 2000	ZXQ-10	PAIRED	Branchiostoma belcheri	ZXQ-10	gonad			Adult
Bb	SRR12011585	PRJNA602496	UNIVERSITY OF VIENNA	Illumina HiSeq 2000	ZXQ-9	PAIRED	Branchiostoma belcheri	ZXQ-9	gonad			Adult
Bb	SRR12011586	PRJNA602496	UNIVERSITY OF VIENNA	Illumina HiSeq 2000	ZQX-8	PAIRED	Branchiostoma belcheri	ZQX-8	gonad			Adult
Bb	SRR12011588	PRJNA602496	UNIVERSITY OF VIENNA	Illumina HiSeq 2000	ZQX49	PAIRED	Branchiostoma belcheri	ZQX49	gonad			Adult
Bb	SRR12011589	PRJNA602496	UNIVERSITY OF VIENNA	Illumina HiSeq 2000	ZQX48	PAIRED	Branchiostoma belcheri	ZQX48	gonad			Adult
Bb	SRR12011590	PRJNA602496	UNIVERSITY OF VIENNA	Illumina HiSeq 2000	ZQX47	PAIRED	Branchiostoma belcheri	ZQX47	gonad			Adult
Bb	SRR12011591	PRJNA602496	UNIVERSITY OF VIENNA	Illumina HiSeq 2000	ZQX46	PAIRED	Branchiostoma belcheri	ZQX46	gonad			Adult
Bb	SRR12011592	PRJNA602496	UNIVERSITY OF VIENNA	Illumina HiSeq 2000	ZQX45	PAIRED	Branchiostoma belcheri	ZQX45	gonad			Adult
Bb	SRR12011593	PRJNA602496	UNIVERSITY OF VIENNA	Illumina HiSeq 2000	ZYT88-ZYT89	PAIRED	Branchiostoma belcheri	ZYT88-ZYT89	gonad			Adult
Bb	SRR12011594	PRJNA602496	UNIVERSITY OF VIENNA	Illumina HiSeq 2000	ZYT92+ZYT93	PAIRED	Branchiostoma belcheri	ZYT92+ZYT93	gonad			juvenile
Bb	SRR12011595	PRJNA602496	UNIVERSITY OF VIENNA	Illumina HiSeq 2000	ZQX-12-13	PAIRED	Branchiostoma belcheri	ZQX-12-13	gonad			juvenile
Bb	SRR12011596	PRJNA602496	UNIVERSITY OF VIENNA	Illumina HiSeq 2000	ZTY91	PAIRED	Branchiostoma belcheri	ZTY91	gonad			juvenile
Bb	SRR12011597	PRJNA602496	UNIVERSITY OF VIENNA	Illumina HiSeq 2000	ZXQ-11	PAIRED	Branchiostoma belcheri	ZXQ-11	gonad			juvenile
Bb	SRR6291291	PRJNA418053	THE UNIVERSITY OF SYDNEY	Illumina HiSeq 4000		PAIRED	metagenome	Guangxi lancelet mix			China
Bb	SRR6291292	PRJNA418053	THE UNIVERSITY OF SYDNEY	Illumina HiSeq 4000		PAIRED	metagenome	Xiamen lancelet mix			China
Bb	SRR892741	PRJNA207976	SUN YAT-SEN UNIVERSITY	Illumina Genome Analyzer IIx		PAIRED	Branchiostoma belcheri	bb_embryo_EST
Bb	SRR892753	PRJNA207976	SUN YAT-SEN UNIVERSITY	Illumina Genome Analyzer IIx		PAIRED	Branchiostoma belcheri	bb_embryo_EST
Bb	SRR892758	PRJNA207976	SUN YAT-SEN UNIVERSITY	Illumina Genome Analyzer IIx		PAIRED	Branchiostoma belcheri	bb_embryo_EST
Bb	SRR892759	PRJNA207976	SUN YAT-SEN UNIVERSITY	Illumina Genome Analyzer IIx		PAIRED	Branchiostoma belcheri	bb_embryo_EST
Bb	SRR892760	PRJNA207976	SUN YAT-SEN UNIVERSITY	Illumina Genome Analyzer IIx		PAIRED	Branchiostoma belcheri	bb_embryo_EST
Bb	SRR892761	PRJNA207976	SUN YAT-SEN UNIVERSITY	Illumina Genome Analyzer IIx		PAIRED	Branchiostoma belcheri	bb_embryo_EST
Bb	SRR892762	PRJNA207976	SUN YAT-SEN UNIVERSITY	Illumina Genome Analyzer IIx		PAIRED	Branchiostoma belcheri	bb_embryo_EST
Bb	SRR892771	PRJNA207976	SUN YAT-SEN UNIVERSITY	Illumina Genome Analyzer IIx		PAIRED	Branchiostoma belcheri	bb_embryo_EST
Bb	SRR18184257	PRJNA377817	NANJING UNIVERSITY	Illumina HiSeq 2000	treatment	PAIRED	Branchiostoma belcheri	VPBB_1	whole body		China
Bb	SRR18184258	PRJNA377817	NANJING UNIVERSITY	Illumina HiSeq 2000	control	PAIRED	Branchiostoma belcheri	CKBB_1	whole body		China
Bb	SRR3608181	PRJNA310680	HKBIC	Illumina HiSeq 2000	Bbel	PAIRED	Branchiostoma belcheri	Branchiostoma belcheri RNA-Seq data (Lib-2, Illumina, all developmental stages)	whole organism		China	all developmental stages
Bb	SRR3608540	PRJNA310680	HKBIC	Illumina HiSeq 2000	Bbel	PAIRED	Branchiostoma belcheri	Branchiostoma belcheri RNA-Seq data (Lib-3, Illumina, all developmental stages)	whole organism		China	all developmental stages
Bb	SRR964444	PRJNA214454	SUN YAT-SEN UNIVERSITY	Illumina Genome Analyzer IIx		PAIRED	Branchiostoma belcheri	Lancelets for RNA-seq
Bb	SRR964474	PRJNA214454	SUN YAT-SEN UNIVERSITY	Illumina Genome Analyzer IIx		PAIRED	Branchiostoma belcheri	Lancelets for RNA-seq
Bb	SRR964578	PRJNA214454	SUN YAT-SEN UNIVERSITY	Illumina Genome Analyzer IIx		PAIRED	Branchiostoma belcheri	Lancelets for RNA-seq
Bb	SRR964579	PRJNA214454	SUN YAT-SEN UNIVERSITY	Illumina Genome Analyzer IIx		PAIRED	Branchiostoma belcheri	Lancelets for RNA-seq
Bb	SRR964580	PRJNA214454	SUN YAT-SEN UNIVERSITY	Illumina Genome Analyzer IIx		PAIRED	Branchiostoma belcheri	Lancelets for RNA-seq
Bb	SRR964581	PRJNA214454	SUN YAT-SEN UNIVERSITY	Illumina Genome Analyzer IIx		PAIRED	Branchiostoma belcheri	Lancelets for RNA-seq
Bb	SRR964582	PRJNA214454	SUN YAT-SEN UNIVERSITY	Illumina Genome Analyzer IIx		PAIRED	Branchiostoma belcheri	Lancelets for RNA-seq
Bb	SRR964583	PRJNA214454	SUN YAT-SEN UNIVERSITY	Illumina Genome Analyzer IIx		PAIRED	Branchiostoma belcheri	Lancelets for RNA-seq
Bb	SRR9945523	PRJNA557895	KUNMING INSTITUTE OF ZOOLOGY, CHINESE ACADEMY OF SCIENCES	Illumina HiSeq 4000	Bbel_3	PAIRED	Branchiostoma belcheri	Replicate 3 for B.belcheri	whole body
Bb	SRR9945524	PRJNA557895	KUNMING INSTITUTE OF ZOOLOGY, CHINESE ACADEMY OF SCIENCES	Illumina HiSeq 4000	Bbel_2	PAIRED	Branchiostoma belcheri	Replicate 2 for B.belcheri	whole body
Bb	SRR9945525	PRJNA557895	KUNMING INSTITUTE OF ZOOLOGY, CHINESE ACADEMY OF SCIENCES	Illumina HiSeq 4000	Bbel_1	PAIRED	Branchiostoma belcheri	Replicate 1 for B.belcheri	whole body
Bb	SRR2903459	PRJNA300933	PEKING UNIVERSITY	Illumina HiSeq 2000	Collect from 6 amphioxuses muscle	PAIRED	Branchiostoma belcheri	Branchiostoma belcheri_Muscle	Muscle
Bb	SRR2903508	PRJNA300933	PEKING UNIVERSITY	Illumina HiSeq 2000	Collect from 4 amphioxuses posterior nerve cord	PAIRED	Branchiostoma belcheri	Branchiostoma belcheri_Posterior nerve cord	Posterior nerve cord
Bb	SRR2903510	PRJNA300933	PEKING UNIVERSITY	Illumina HiSeq 2000	Collect from 6 amphioxuses skin	PAIRED	Branchiostoma belcheri	Branchiostoma belcheri_Skin	Skin
Bb	SRR2903511	PRJNA300933	PEKING UNIVERSITY	Illumina HiSeq 2000	Collect from 19 amphioxuses wheel organ	PAIRED	Branchiostoma belcheri	Branchiostoma belcheri_Wheel organ	Wheel organ
Bb	SRR2903531	PRJNA300933	PEKING UNIVERSITY	Illumina HiSeq 2000	Collect from 8 amphioxuses endostyle	PAIRED	Branchiostoma belcheri	Branchiostoma belcheri_Endostyle	Endostyle
Bb	SRR2903533	PRJNA300933	PEKING UNIVERSITY	Illumina HiSeq 2000	Collect from 12 amphioxuses notochord	PAIRED	Branchiostoma belcheri	Branchiostoma belcheri_Notochord	Notochord
Bb	SRR2903535	PRJNA300933	PEKING UNIVERSITY	Illumina HiSeq 2000	Collect from 15 amphioxuses gut	PAIRED	Branchiostoma belcheri	Branchiostoma belcheri_Gut	Gut
Bb	SRR2903537	PRJNA300933	PEKING UNIVERSITY	Illumina HiSeq 2000	Collect from 9 amphioxuses hepatic caecum	PAIRED	Branchiostoma belcheri	Branchiostoma belcheri_Hepatic caecum	Hepatic caecum
Bb	SRR2903539	PRJNA300933	PEKING UNIVERSITY	Illumina HiSeq 2000	Collect from 19 amphioxuses branchial arch	PAIRED	Branchiostoma belcheri	Branchiostoma belcheri_Branchial arch	Branchial arch
Bb	SRR2903540	PRJNA300933	PEKING UNIVERSITY	Illumina HiSeq 2000	Collect from 3 amphioxuses anterior nerve cord	PAIRED	Branchiostoma belcheri	Branchiostoma belcheri_Anterior nerve cord	Anterior nerve cord
Bb	SRR5311018	PRJNA377817	NANJING UNIVERSITY	Illumina HiSeq 2000	Zhanjiang	PAIRED	Branchiostoma belcheri	Bbpol-control	whole body
Bb	SRR5311020	PRJNA377817	NANJING UNIVERSITY	Illumina HiSeq 2000	Zhanjiang	PAIRED	Branchiostoma belcheri	Bbpol-control	whole body
Bb	SRR1107642	PRJNA234457	SUN YAT-SEN UNIVERSITY	Illumina Genome Analyzer IIx	amphioxus	PAIRED	Branchiostoma belcheri	Transcripts from digestive tract of Branchiostoma belcheri
Bb	SRR1107643	PRJNA234457	SUN YAT-SEN UNIVERSITY	Illumina Genome Analyzer IIx	amphioxus	PAIRED	Branchiostoma belcheri	Transcripts from digestive tract of Branchiostoma belcheri
Bb	SRR1107644	PRJNA234457	SUN YAT-SEN UNIVERSITY	Illumina Genome Analyzer IIx	amphioxus	PAIRED	Branchiostoma belcheri	Transcripts from digestive tract of Branchiostoma belcheri
Bb	SRR1107645	PRJNA234457	SUN YAT-SEN UNIVERSITY	Illumina Genome Analyzer IIx	amphioxus	PAIRED	Branchiostoma belcheri	Transcripts from digestive tract of Branchiostoma belcheri
Bb	SRR1107646	PRJNA234457	SUN YAT-SEN UNIVERSITY	Illumina Genome Analyzer IIx	amphioxus	PAIRED	Branchiostoma belcheri	Transcripts from digestive tract of Branchiostoma belcheri
Bf	SRR9865923	PRJNA556757	ACADEMIA SINICA	Illumina HiSeq 2500	Model organism or animal	PAIRED	Branchiostoma floridae	8-cell_vegetal_embryo-4	8-cell
Bf	SRR9865924	PRJNA556757	ACADEMIA SINICA	Illumina HiSeq 2500	Model organism or animal	PAIRED	Branchiostoma floridae	8-cell_vegetal_embryo-3	8-cell
Bf	SRR9865925	PRJNA556757	ACADEMIA SINICA	Illumina HiSeq 2500	Model organism or animal	PAIRED	Branchiostoma floridae	8-cell_vegetal_embryo-6	8-cell
Bf	SRR9865926	PRJNA556757	ACADEMIA SINICA	Illumina HiSeq 2500	Model organism or animal	PAIRED	Branchiostoma floridae	8-cell_vegetal_embryo-5	8-cell
Bf	SRR9865927	PRJNA556757	ACADEMIA SINICA	Illumina HiSeq 2500	Model organism or animal	PAIRED	Branchiostoma floridae	2-cell_GN_embryo-3	2-cell
Bf	SRR9865928	PRJNA556757	ACADEMIA SINICA	Illumina HiSeq 2500	Model organism or animal	PAIRED	Branchiostoma floridae	2-cell_GN_embryo-4	2-cell
Bf	SRR9865929	PRJNA556757	ACADEMIA SINICA	Illumina HiSeq 2500	Model organism or animal	PAIRED	Branchiostoma floridae	2-cell_GP_embryo-5	2-cell
Bf	SRR9865930	PRJNA556757	ACADEMIA SINICA	Illumina HiSeq 2500	Model organism or animal	PAIRED	Branchiostoma floridae	2-cell_GP_embryo-6	2-cell
Bf	SRR9865931	PRJNA556757	ACADEMIA SINICA	Illumina HiSeq 2500	Model organism or animal	PAIRED	Branchiostoma floridae	2-cell_GN_embryo-1	2-cell
Bf	SRR9865932	PRJNA556757	ACADEMIA SINICA	Illumina HiSeq 2500	Model organism or animal	PAIRED	Branchiostoma floridae	2-cell_GN_embryo-2	2-cell
Bf	SRR9865933	PRJNA556757	ACADEMIA SINICA	Illumina HiSeq 2500	Model organism or animal	PAIRED	Branchiostoma floridae	2-cell_GP_embryo-1	2-cell
Bf	SRR9865934	PRJNA556757	ACADEMIA SINICA	Illumina HiSeq 2500	Model organism or animal	PAIRED	Branchiostoma floridae	2-cell_GP_embryo-2	2-cell
Bf	SRR9865935	PRJNA556757	ACADEMIA SINICA	Illumina HiSeq 2500	Model organism or animal	PAIRED	Branchiostoma floridae	2-cell_GP_embryo-3	2-cell
Bf	SRR9865936	PRJNA556757	ACADEMIA SINICA	Illumina HiSeq 2500	Model organism or animal	PAIRED	Branchiostoma floridae	2-cell_GP_embryo-4	2-cell
Bf	SRR9865937	PRJNA556757	ACADEMIA SINICA	Illumina HiSeq 2500	Model organism or animal	PAIRED	Branchiostoma floridae	8-cell_vegetal_embryo-1	8-cell
Bf	SRR9865938	PRJNA556757	ACADEMIA SINICA	Illumina HiSeq 2500	Model organism or animal	PAIRED	Branchiostoma floridae	8-cell_vegetal_embryo-2	8-cell
Bf	SRR9865939	PRJNA556757	ACADEMIA SINICA	Illumina HiSeq 2500	Model organism or animal	PAIRED	Branchiostoma floridae	2-cell_GN_embryo-5	2-cell
Bf	SRR9865940	PRJNA556757	ACADEMIA SINICA	Illumina HiSeq 2500	Model organism or animal	PAIRED	Branchiostoma floridae	2-cell_GN_embryo-6	2-cell
Bf	SRR9865941	PRJNA556757	ACADEMIA SINICA	Illumina HiSeq 2500	Model organism or animal	PAIRED	Branchiostoma floridae	8-cell_animal_embryo-1	8-cell
Bf	SRR9865942	PRJNA556757	ACADEMIA SINICA	Illumina HiSeq 2500	Model organism or animal	PAIRED	Branchiostoma floridae	8-cell_animal_embryo-2	8-cell
Bf	SRR9865943	PRJNA556757	ACADEMIA SINICA	Illumina HiSeq 2500	Model organism or animal	PAIRED	Branchiostoma floridae	8-cell_animal_embryo-3	8-cell
Bf	SRR9865944	PRJNA556757	ACADEMIA SINICA	Illumina HiSeq 2500	Model organism or animal	PAIRED	Branchiostoma floridae	8-cell_animal_embryo-4	8-cell
Bf	SRR9865945	PRJNA556757	ACADEMIA SINICA	Illumina HiSeq 2500	Model organism or animal	PAIRED	Branchiostoma floridae	8-cell_animal_embryo-5	8-cell
Bf	SRR9865946	PRJNA556757	ACADEMIA SINICA	Illumina HiSeq 2500	Model organism or animal	PAIRED	Branchiostoma floridae	8-cell_animal_embryo-6	8-cell
Bf	SRR12011549	PRJNA602496	UNIVERSITY OF VIENNA	Illumina HiSeq 2000	Model organism or animal	PAIRED	Branchiostoma floridae	ZYT464	Adult
Bf	SRR12011550	PRJNA602496	UNIVERSITY OF VIENNA	Illumina HiSeq 2000	Model organism or animal	PAIRED	Branchiostoma floridae	ZYT458	Adult
Bf	SRR12011551	PRJNA602496	UNIVERSITY OF VIENNA	Illumina HiSeq 2000	Model organism or animal	PAIRED	Branchiostoma floridae	ZYT457	Adult
Bf	SRR12011552	PRJNA602496	UNIVERSITY OF VIENNA	Illumina HiSeq 2000	Model organism or animal	PAIRED	Branchiostoma floridae	ZYT463	Adult
Bf	SRR12011553	PRJNA602496	UNIVERSITY OF VIENNA	Illumina HiSeq 2000	Model organism or animal	PAIRED	Branchiostoma floridae	ZYT456	Adult
Bf	SRR12011555	PRJNA602496	UNIVERSITY OF VIENNA	Illumina HiSeq 2000	Model organism or animal	PAIRED	Branchiostoma floridae	ZYT455	Adult
Bf	SRR12011556	PRJNA602496	UNIVERSITY OF VIENNA	Illumina HiSeq 2000	Model organism or animal	PAIRED	Branchiostoma floridae	ZYT446	Adult
Bf	SRR12011557	PRJNA602496	UNIVERSITY OF VIENNA	Illumina HiSeq 2000	Model organism or animal	PAIRED	Branchiostoma floridae	ZYT445	Adult
Bf	SRR12011558	PRJNA602496	UNIVERSITY OF VIENNA	Illumina HiSeq 2000	Model organism or animal	PAIRED	Branchiostoma floridae	ZYT444	Adult
Bf	SRR12011559	PRJNA602496	UNIVERSITY OF VIENNA	Illumina HiSeq 2000	Model organism or animal	PAIRED	Branchiostoma floridae	ZYT443	Adult
Bf	SRR12011560	PRJNA602496	UNIVERSITY OF VIENNA	Illumina HiSeq 2000	Model organism or animal	PAIRED	Branchiostoma floridae	ZYT442	Adult
Bf	SRR12011561	PRJNA602496	UNIVERSITY OF VIENNA	Illumina HiSeq 2000	Model organism or animal	PAIRED	Branchiostoma floridae	YYN68	juvenile
Bf	SRR12011562	PRJNA602496	UNIVERSITY OF VIENNA	Illumina HiSeq 2000	Model organism or animal	PAIRED	Branchiostoma floridae	YYN67	juvenile
Bf	SRR12011563	PRJNA602496	UNIVERSITY OF VIENNA	Illumina HiSeq 2000	Model organism or animal	PAIRED	Branchiostoma floridae	YYN64	juvenile
Bf	SRR12011564	PRJNA602496	UNIVERSITY OF VIENNA	Illumina HiSeq 2000	Model organism or animal	PAIRED	Branchiostoma floridae	YYN62	juvenile
Bf	SRR12011566	PRJNA602496	UNIVERSITY OF VIENNA	Illumina HiSeq 2000	Model organism or animal	PAIRED	Branchiostoma floridae	YYN60	juvenile
Bf	SRR12011567	PRJNA602496	UNIVERSITY OF VIENNA	Illumina HiSeq 2000	Model organism or animal	PAIRED	Branchiostoma floridae	79	juvenile
Bf	SRR12011568	PRJNA602496	UNIVERSITY OF VIENNA	Illumina HiSeq 2000	Model organism or animal	PAIRED	Branchiostoma floridae	76	juvenile
Bf	SRR12011569	PRJNA602496	UNIVERSITY OF VIENNA	Illumina HiSeq 2000	Model organism or animal	PAIRED	Branchiostoma floridae	YYN56	juvenile
Bf	SRR12011570	PRJNA602496	UNIVERSITY OF VIENNA	Illumina HiSeq 2000	Model organism or animal	PAIRED	Branchiostoma floridae	YYN50	juvenile
Bf	SRR12011571	PRJNA602496	UNIVERSITY OF VIENNA	Illumina HiSeq 2000	Model organism or animal	PAIRED	Branchiostoma floridae	ZYT70	juvenile
Bf	SRR12011572	PRJNA602496	UNIVERSITY OF VIENNA	Illumina HiSeq 2000	Model organism or animal	PAIRED	Branchiostoma floridae	ZYT71	juvenile
Bf	SRR12011573	PRJNA602496	UNIVERSITY OF VIENNA	Illumina HiSeq 2000	Model organism or animal	PAIRED	Branchiostoma floridae	ZYT73	Adult
Bf	SRR1952655	PRJNA280115	RICE UNIVERSITY	Illumina Genome Analyzer II	Invertebrate	PAIRED	Branchiostoma floridae	bf20h
Bf	SRR4011570	PRJNA329309	MCGILL UNIVERSITY	Illumina MiSeq	Model organism or animal	PAIRED	Branchiostoma floridae	Branchiostoma floridae whole adult	adult
Bf	SRR923751	PRJNA200318	VUMC	Illumina HiSeq 2000		PAIRED	Branchiostoma floridae	Lancelet
Bf	SRR10674580	PRJNA594548	UNIVERSITY OF OXFORD	BGISEQ-500	Model organism or animal	PAIRED	Branchiostoma floridae	BfPdx-WT-replicate-1	6 d
Bf	SRR10674581	PRJNA594548	UNIVERSITY OF OXFORD	BGISEQ-500	Model organism or animal	PAIRED	Branchiostoma floridae	BfPdx-mutant-replicate-3	6 d
Bf	SRR10674582	PRJNA594548	UNIVERSITY OF OXFORD	BGISEQ-500	Model organism or animal	PAIRED	Branchiostoma floridae	BfPdx-mutant-replicate-2	6 d
Bf	SRR10674583	PRJNA594548	UNIVERSITY OF OXFORD	BGISEQ-500	Model organism or animal	PAIRED	Branchiostoma floridae	BfPdx-mutant-replicate-1	6 d
Bf	SRR10674584	PRJNA594548	UNIVERSITY OF OXFORD	BGISEQ-500	Model organism or animal	PAIRED	Branchiostoma floridae	BfCdx-WT-replicate-2-42h	42 h
Bf	SRR10674585	PRJNA594548	UNIVERSITY OF OXFORD	BGISEQ-500	Model organism or animal	PAIRED	Branchiostoma floridae	BfCdx-WT-replicate-1-42h	42 h
Bf	SRR10674586	PRJNA594548	UNIVERSITY OF OXFORD	BGISEQ-500	Model organism or animal	PAIRED	Branchiostoma floridae	BfCdx-WT-replicate-1-firstbatch-34h	34 h
Bf	SRR10674587	PRJNA594548	UNIVERSITY OF OXFORD	BGISEQ-500	Model organism or animal	PAIRED	Branchiostoma floridae	BfCdx-mutant-replicate-3-42h	42 h
Bf	SRR10674588	PRJNA594548	UNIVERSITY OF OXFORD	BGISEQ-500	Model organism or animal	PAIRED	Branchiostoma floridae	BfPdx-WT-replicate-3	6 d
Bf	SRR10674589	PRJNA594548	UNIVERSITY OF OXFORD	BGISEQ-500	Model organism or animal	PAIRED	Branchiostoma floridae	BfPdx-WT-replicate-2	6 d
Bf	SRR10674590	PRJNA594548	UNIVERSITY OF OXFORD	BGISEQ-500	Model organism or animal	PAIRED	Branchiostoma floridae	BfCdx-mutant-replicate-2-42h	42 h
Bf	SRR10674591	PRJNA594548	UNIVERSITY OF OXFORD	BGISEQ-500	Model organism or animal	PAIRED	Branchiostoma floridae	BfCdx-mutant-replicate-1-firstbatch-34h	34 h
