# Supplementary material for: The highly dynamic pangenome of basal chordates is enriched in defence and immunity genes and is inherited following the Mendelian law
Source: PLoS Genet. 2025 Aug 18;21(8):e1011833. doi: 10.1371/journal.pgen.1011833 (PMC12373286; doi:10.1371/journal.pgen.1011833)
Supplement: S2 Table — *This gene block corresponds to the integrated BelcheriHV-1 genome. (XLSX) [file pgen.1011833.s002.xlsx]

## Sheet: Tabelle1
S2 Table. Size distribution of the blocks of contiguous shell/cloud dispensable genes in B. belcheri and B. floridae.
Number of shell/cloud genes per contiguous block	Branchiostoma belcheri	Branchiostoma floridae
1	620	703
2	110	169
3	26	41
4	7	18
5	2	4
6	2	3
7	2	1
9	1	0
35	1*	0
*This gene block corresponds to the integrated BelcheriHV-1 genome.
