# Supplementary material for: The highly dynamic pangenome of basal chordates is enriched in defence and immunity genes and is inherited following the Mendelian law
Source: PLoS Genet. 2025 Aug 18;21(8):e1011833. doi: 10.1371/journal.pgen.1011833 (PMC12373286; doi:10.1371/journal.pgen.1011833)
Supplement: S3 Table — Enrichments tests were carried out for flanking regions of different sizes (i.e., 5, 10 and 20 Kb). (XLSX) [file pgen.1011833.s003.xlsx]

## Sheet: Tabelle1
S3 Table. Significantly enriched (hypergeometric test, FDR-corrected p-value) repeated elements associated with shell/core gene blocks, compared with core genes. Enrichments tests were carried out for flanking regions of different sizes (i.e. 5, 10 and 20 Kb).
Species	Repeat class	Analyzed flanking region size	elements associated with shell/cloud genes	Enrichment ratio	FDR-corrected p-value
B. floridae	LTR/Gypsy	10 Kb	15	3.1	0.01
B. floridae	LTR/Gypsy	20 Kb	22	2.4	0.01
B. belcheri	DNA/PIF-Harbinger	10 Kb	7	5.8	0.02
