# Supplementary material for: The highly dynamic pangenome of basal chordates is enriched in defence and immunity genes and is inherited following the Mendelian law
Source: PLoS Genet. 2025 Aug 18;21(8):e1011833. doi: 10.1371/journal.pgen.1011833 (PMC12373286; doi:10.1371/journal.pgen.1011833)
Supplement: S4 Table — The table reported the blastp best hit against the NCBI non-redundant protein database (nr) and against the SWISS-prot database. (XLSX) [file pgen.1011833.s004.xlsx]

## Sheet: Table S3
S4 Table. Annotation file of the BelcheriHV-1 and BelcheriHV-2 predicted proteomes. The table reported the blastp best hit against the NCBI non-redundant protein database (nr) and against the SWISS-prot database.
		NCBI nr database							SWISS-prot database
Virus	ORF position	Number of HSPs	Lowest E-value	Accession	Description	ID	Greatest HSP length		Number of HSPs	Lowest E-value	Accession	Description	ID	Greatest HSP length
BelcheriHV-1	67517..70660	1	0	XP_019628721	PREDICTED: uncharacterized protein LOC109473287 [Branchiostoma belcheri]	XP_019628721	749		4	1.47644	Q88DD1	RecName: Full=DNA mismatch repair protein MutL [Pseudomonas putida KT2440]	Q3A9M2	193
BelcheriHV-1	84286..85242	8	3.54989e-160	XP_019628724	PREDICTED: uncharacterized protein LOC109473290 [Branchiostoma belcheri]	XP_019628724	222		10	1.0387	Q88CW6	RecName: Full=Oxygen-dependent choline dehydrogenase; Short=CDH; Short=CHD; AltName: Full=Betaine aldehyde dehydrogenase; Short=BADH [Pseudomonas putida KT2440]	P31625	76
BelcheriHV-1	complement(60712..61407)	7	3.91191e-165	XP_019628719	PREDICTED: uncharacterized protein LOC109473284 [Branchiostoma belcheri]	XP_019628719	225		6	1.41797	B3QS01	RecName: Full=Quinolinate synthase [Chloroherpeton thalassium ATCC 35110]	Q9VD44	112
BelcheriHV-1	24991..25500	10	7.0657e-95	KAI8517744	hypothetical protein Bbelb_037610 [Branchiostoma belcheri]	KAI8511988	177		10	3.18202e-05	Q07440	RecName: Full=Bcl-2-related protein A1; AltName: Full=A1-A; AltName: Full=Hemopoietic-specific early response protein; AltName: Full=Protein BFL-1 [Mus musculus]	Q90ZN1	153
BelcheriHV-1	75853..76467	10	1.1932e-31	XP_019632630	PREDICTED: uncharacterized protein LOC109476185 [Branchiostoma belcheri]	XP_035664052	194		12	8.54492e-05	Q94045	RecName: Full=Putative RNA polymerase II transcriptional coactivator [Caenorhabditis elegans]	Q94045	145
BelcheriHV-1	151228..152775	10	0	XP_019628735	PREDICTED: uncharacterized protein LOC109473303 [Branchiostoma belcheri]	XP_019628735	462		6	4.09517e-26	Q6R7F9	RecName: Full=Uncharacterized protein ORF69 [Ostreid herpesvirus 1 (isolate France)]	Q0V8T4	449
BelcheriHV-1	56196..58496	10	0	XP_019628938	PREDICTED: WAS/WASL-interacting protein family member 3-like [Branchiostoma belcheri]	XP_019628938	767		5	9.37032e-10	Q6R7C3	RecName: Full=Uncharacterized protein ORF107 [Ostreid herpesvirus 1 (isolate France)]	Q53W17	260
BelcheriHV-1	complement(61632..65405)	10	0	XP_019628941	PREDICTED: uncharacterized protein LOC109473506 [Branchiostoma belcheri]	XP_019628941	953		10	5.41166e-25	Q6R7C5	RecName: Full=Uncharacterized protein ORF104 [Ostreid herpesvirus 1 (isolate France)]	Q8ES84	666
BelcheriHV-1	complement(145504..147072)	10	0	XP_019628733	PREDICTED: uncharacterized protein LOC109473301 [Branchiostoma belcheri]	XP_019628733	508		10	6.12188e-12	Q6R7B8	RecName: Full=Uncharacterized protein ORF112 [Ostreid herpesvirus 1 (isolate France)]	Q01289	324
BelcheriHV-1	complement(58690..60399)	10	0	XP_019628718	PREDICTED: uncharacterized protein LOC109473283 [Branchiostoma belcheri]	XP_019628718	554		8	8.69443e-43	Q6R7I4	RecName: Full=Uncharacterized protein ORF40 [Ostreid herpesvirus 1 (isolate France)]	Q0CF73	507
BelcheriHV-1	134709..137339	10	0	XP_019628729	PREDICTED: uncharacterized protein LOC109473298 [Branchiostoma belcheri]	XP_019628729	856		10	3.4452e-106	Q6R7C1	RecName: Full=Uncharacterized protein ORF109 [Ostreid herpesvirus 1 (isolate France)]	Q6R7C1	811
BelcheriHV-1	124428..128528	19	0	XP_019628728	PREDICTED: uncharacterized protein LOC109473296 [Branchiostoma belcheri]	XP_019628728	1367		7	1.04704e-40	Q6R7H7	RecName: Full=Uncharacterized protein ORF47 [Ostreid herpesvirus 1 (isolate France)]	P71367	593
BelcheriHV-1	complement(144560..145447)	10	2.37812e-177	XP_019628733	PREDICTED: uncharacterized protein LOC109473301 [Branchiostoma belcheri]	XP_019628733	242		10	3.03236	Q9F2I9	RecName: Full=Methionine--tRNA ligase; AltName: Full=Methionyl-tRNA synthetase; Short=MetRS [Streptomyces coelicolor A3(2)]	Q9F2I9	107
BelcheriHV-1	160143..165152	16	0	XP_019628917	PREDICTED: uncharacterized protein LOC109473491 [Branchiostoma belcheri]	XP_019628917	1670		7	1.01006e-30	Q6R7K1	RecName: Full=Uncharacterized protein ORF22 [Ostreid herpesvirus 1 (isolate France)]	Q5QUT9	619
BelcheriHV-1	154000..155757	10	2.01554e-39	YP_024604	ORF61 [Ostreid herpesvirus 1] >sp|Q6R7G4.1| RecName: Full=Uncharacterized protein ORF61 [Ostreid herpesvirus 1 (isolate France)] >gb|AAS00951.1| ORF61 [Ostreid herpesvirus 1] >gb|AKM20998.1| ORF61 [Ostreid herpesvirus 1]	KVO11499	496		4	1.78531e-42	Q6R7G4	RecName: Full=Uncharacterized protein ORF61 [Ostreid herpesvirus 1 (isolate France)]	P0CQ36	496
BelcheriHV-1	169059..174434	17	0	XP_019628916	PREDICTED: uncharacterized protein LOC109473490 [Branchiostoma belcheri]	XP_019628916	1792		15	4.83583e-95	Q6R7C9	RecName: Full=DNA polymerase [Ostreid herpesvirus 1 (isolate France)]	O48901	1198
BelcheriHV-1	complement(99595..101619)	8	7.02495e-16	YP_006908755	hypothetical protein AbHV_ORF103 [Abalone herpesvirus Victoria/AUS/2009] >gb|ADP36938.1| p135c [Abalone herpesvirus Victoria/AUS/2007] >gb|AFU90115.1| hypothetical protein AbHV_ORF103 [Abalone herpesvirus Victoria/AUS/2009]	YP_006908755	305		10	3.09729e-13	Q6R7E4	RecName: Full=Uncharacterized protein ORF85 [Ostreid herpesvirus 1 (isolate France)]	Q9HDS6	305
BelcheriHV-1	complement(95630..96994)	10	0.539284	KFX98511	hypothetical protein O988_04305 [Pseudogymnoascus sp. VKM F-3808]	XP_007784276	190		5	0.110885	Q46889	RecName: Full=3-oxo-tetronate kinase; AltName: Full=3-dehydrotetronate 4-kinase [Escherichia coli K-12]	P20795	124
BelcheriHV-1	complement(51451..52281)	2	0.00011375	ASK05604	ORF81 [Ostreid herpesvirus 1] >gb|ASK05735.1| ORF81 [Ostreid herpesvirus 1] >gb|AVL27007.1| ORF81 [Ostreid herpesvirus 1] >gb|UPX72256.1| ORF81 [Ostreid herpesvirus 1] >gb|UPX72416.1| ORF81 [Ostreid herpesvirus 1]	ASK05604	192		10	1.98427e-07	Q6R7E8	RecName: Full=Uncharacterized protein ORF81 [Ostreid herpesvirus 1 (isolate France)]	Q9FLM3	192
BelcheriHV-1	147152..148036	6	2.03679e-09	AVC68720	ORF111 [Ostreid herpesvirus 1] >gb|AYB71519.1| ORF111 [Ostreid herpesvirus 1]	AVC68720	288		1	1.02053e-11	Q6R7B9	RecName: Full=Putative transmembrane protein ORF111 [Ostreid herpesvirus 1 (isolate France)]	Q6R7B9	285
BelcheriHV-1	complement(join(32621..33114,34166..35254,36667..37432))	10	0	XP_019628715	PREDICTED: uncharacterized protein LOC109473280 [Branchiostoma belcheri]	XP_019628715	782		4	5.2544e-21	Q6R7D8	RecName: Full=Uncharacterized protein ORF91 [Ostreid herpesvirus 1 (isolate France)]	Q6R7D8	162
BelcheriHV-1	25834..29358	16	0	XP_019628712	PREDICTED: uncharacterized protein LOC109473278 [Branchiostoma belcheri]	XP_019628712	1128		11	4.25274e-12	Q6R7L6	RecName: Full=Putative primase [Ostreid herpesvirus 1 (isolate France)]	B9WLA7	318
BelcheriHV-1	38071..41214	10	0	XP_019628932	PREDICTED: uncharacterized protein LOC109473499 [Branchiostoma belcheri]	XP_019628932	936		8	0.0174905	B7GHM5	RecName: Full=Adenosylmethionine-8-amino-7-oxononanoate aminotransferase; AltName: Full=7,8-diamino-pelargonic acid aminotransferase; Short=DAPA AT; Short=DAPA aminotransferase; AltName: Full=7,8-diaminononanoate synthase; Short=DANS; AltName: Full=Diaminopelargonic acid synthase [Anoxybacillus flavithermus WK1]	Q1I176	135
BelcheriHV-1	complement(47372..50017)	10	0	XP_019628717	PREDICTED: uncharacterized protein LOC109473282 [Branchiostoma belcheri]	XP_019628717	806		4	2.43632e-34	Q6R7J5	RecName: Full=Uncharacterized protein ORF28 [Ostreid herpesvirus 1 (isolate France)]	A3QMC6	799
BelcheriHV-1	complement(50320..51414)	9	0	XP_019628966	PREDICTED: uncharacterized protein LOC109473527 [Branchiostoma belcheri]	XP_019628966	365		10	0.0817225	Q9SVF3	RecName: Full=Heptahelical transmembrane protein 5; AltName: Full=PAQR family protein HHP5 [Arabidopsis thaliana]	A0QC23	122
BelcheriHV-1	complement(52685..55078)	10	0	XP_019628936	PREDICTED: uncharacterized protein LOC109473502 [Branchiostoma belcheri]	XP_019628936	798		7	5.47005e-19	Q6R7C7	RecName: Full=Uncharacterized protein ORF102 [Ostreid herpesvirus 1 (isolate France)]	O43093	514
BelcheriHV-1	55111..56196	10	0.43175	YP_006908740	hypothetical protein AbHV_ORF88 [Abalone herpesvirus Victoria/AUS/2009] >gb|AFU90100.1| hypothetical protein AbHV_ORF88 [Abalone herpesvirus Victoria/AUS/2009] >gb|AMW36252.1| hypothetical protein tc2005_p108 [Abalone herpesvirus Taiwan/2005]	XP_048742017	323		5	0.00148012	Q6R7C6	RecName: Full=Putative transmembrane protein ORF103 [Ostreid herpesvirus 1 (isolate France)]	P41390	323
BelcheriHV-1	complement(105899..108142)	16	0	XP_019628939	PREDICTED: uncharacterized protein LOC109473504 [Branchiostoma belcheri]	XP_019628939	758		11	2.62853e-108	Q6R7G0	RecName: Full=Putative transmembrane protein ORF68; Flags: Precursor [Ostreid herpesvirus 1 (isolate France)]	Q8VII0	558
BelcheriHV-1	complement(65526..67415)	10	0	XP_019628720	PREDICTED: uncharacterized protein LOC109473285 [Branchiostoma belcheri]	XP_019628720	630		4	1.91799e-10	Q6R7F3	RecName: Full=Uncharacterized protein ORF76 [Ostreid herpesvirus 1 (isolate France)]	A4VJB4	490
BelcheriHV-1	complement(141850..144348)	10	0	XP_019628731	PREDICTED: uncharacterized protein LOC109473300 [Branchiostoma belcheri]	XP_019628731	717		11	3.52113e-97	Q6R7H1	RecName: Full=Uncharacterized protein ORF54; Flags: Precursor [Ostreid herpesvirus 1 (isolate France)]	A0M665	715
BelcheriHV-1	complement(87672..88109)	10	4.34036e-89	KAI8493605	hypothetical protein Bbelb_285260 [Branchiostoma belcheri]	KAI8493605	145		10	1.33281e-71	P70583	RecName: Full=Deoxyuridine 5'-triphosphate nucleotidohydrolase; Short=dUTPase; AltName: Full=PPAR-interacting protein 4; Short=PIP4; AltName: Full=dUTP pyrophosphatase [Rattus norvegicus]	P70583	139
BelcheriHV-1	complement(110068..111489)	10	0.000147727	MCK5641321	hypothetical protein [Gammaproteobacteria bacterium]	MBL0218414	207		10	0.000334606	Q197C2	RecName: Full=Uncharacterized protein 038R [Invertebrate iridescent virus 3]	Q0K6N3	207
BelcheriHV-1	103863..105269	10	6.72633e-37	KAH3847409	hypothetical protein DPMN_089730 [Dreissena polymorpha] >gb|KAH3848479.1| hypothetical protein DPMN_090844 [Dreissena polymorpha]	XP_053378478	287		10	2.39824e-14	Q5UPQ8	RecName: Full=TnpB-like protein L770 [Acanthamoeba polyphaga mimivirus]	O41107	217
BelcheriHV-1	45379..46710	10	1.17054e-142	XP_019628716	PREDICTED: uncharacterized protein LOC109473281 [Branchiostoma belcheri]	XP_019628716	212		10	1.16629e-05	Q84ME1	RecName: Full=Probable E3 ubiquitin-protein ligase LUL3; AltName: Full=Probable RING-type E3 ubiquitin transferase LUL3; AltName: Full=Protein LOG2-LIKE UBIQUITIN LIGASE 3; AltName: Full=RING finger protein 398 [Arabidopsis thaliana]	Q84ME1	62
BelcheriHV-1	82972..83871	10	0	XP_035666882	thymidylate synthase-like [Branchiostoma floridae]	CAH1254288	302		10	9.03808e-165	P07607	RecName: Full=Thymidylate synthase; Short=TS; Short=TSase [Mus musculus]	P04818	338
BelcheriHV-1	102108..102911	10	0	XP_019628989	PREDICTED: G1/S-specific cyclin-D2-like [Branchiostoma belcheri]	XP_019628989	311		10	1.39366e-100	P53782	RecName: Full=G1/S-specific cyclin-D2 [Xenopus laevis]	P53782	258
BelcheriHV-1	166384..167925	10	0	XP_019628736	PREDICTED: uncharacterized protein LOC109473304 [Branchiostoma belcheri]	XP_019628736	514		10	4.53877e-06	Q557E7	RecName: Full=E3 ubiquitin-protein ligase cblA; AltName: Full=Cbl-like protein A; AltName: Full=RING finger protein cblA; AltName: Full=RING-type E3 ubiquitin transferase cblA [Dictyostelium discoideum]	Q13489	326
BelcheriHV-1	108706..109845	10	0	XP_019628725	PREDICTED: ribonucleoside-diphosphate reductase subunit M2-like [Branchiostoma belcheri]	XP_019628725	399		10	0	P11157	RecName: Full=Ribonucleoside-diphosphate reductase subunit M2; AltName: Full=Ribonucleotide reductase small chain; AltName: Full=Ribonucleotide reductase small subunit [Mus musculus]	P31350	361
BelcheriHV-1	complement(31196..32521)	19	0	XP_019628714	PREDICTED: zinc finger protein 525-like [Branchiostoma belcheri]	XP_019628714	472		63	9.05233e-106	E9QAG8	RecName: Full=Zinc finger protein 431; AltName: Full=Zinc finger protein 932 [Mus musculus]	A2VDP4	386
BelcheriHV-1	91133..91822	10	1.10947e-112	KAI8510799	hypothetical protein Bbelb_117150 [Branchiostoma belcheri] >gb|KAI8510802.1| hypothetical protein Bbelb_117180 [Branchiostoma belcheri]	KAI8510799	230		5	0.339661	Q975N0	RecName: Full=Cobyrinate a,c-diamide synthase; AltName: Full=Cobyrinic acid a,c-diamide synthetase [Sulfurisphaera tokodaii str. 7]	P11717	129
BelcheriHV-1	111726..112388	10	2.19414e-162	XP_019628726	PREDICTED: uncharacterized protein LOC109473293 [Branchiostoma belcheri]	XP_019628726	221		10	0.376202	Q1AVG5	RecName: Full=Peptide chain release factor 1; Short=RF-1 [Rubrobacter xylanophilus DSM 9941]	Q6GLQ1	104
BelcheriHV-1	complement(156687..160016)	1	0	XP_019628930	PREDICTED: uncharacterized protein LOC109473497 [Branchiostoma belcheri]	XP_019628930	1055		6	4.02991	B6KG46	RecName: Full=Splicing factor Cactin [Toxoplasma gondii VEG]	Q9SV73	161
BelcheriHV-1	118749..120881	3	4.03753	WP_216253806	helix-turn-helix domain-containing protein [Polynucleobacter sp. 71A-WALBACH] >gb|MBU3594300.1| helix-turn-helix domain-containing protein [Polynucleobacter sp. 71A-WALBACH]	HBK28084	87		9	0.618906	Q1XDB2	RecName: Full=Ferredoxin-dependent glutamate synthase; AltName: Full=Fd-GOGAT [Neopyropia yezoensis]	Q1XDB2	119
BelcheriHV-1	complement(121267..123759)	1	0.868503	WP_138152458	fructose-1,6-bisphosphatase [[Halarcobacter] arenosus] >gb|TLP38463.1| fructose-1,6-bisphosphatase [[Halarcobacter] arenosus]	WP_138152458	168		3	5.51746	Q3TCV3	RecName: Full=Gamma-secretase-activating protein; Short=GSAP; AltName: Full=Protein pigeon homolog; Contains: RecName: Full=Gamma-secretase-activating protein 16 kDa C-terminal form; Short=GSAP-16K [Mus musculus]	O67037	115
BelcheriHV-1	complement(118001..118750)	10	0.0879351	ASK05612	ORF89 [Ostreid herpesvirus 1] >gb|ASK05743.1| ORF89 [Ostreid herpesvirus 1] >gb|AVL27015.1| ORF89 [Ostreid herpesvirus 1]	WP_166385349	175		10	8.54805e-05	Q6R7E0	RecName: Full=Uncharacterized protein ORF89 [Ostreid herpesvirus 1 (isolate France)]	A3QAP0	175
BelcheriHV-1	complement(96978..98747)	2	0.721203	XP_020499640	keratin, type I cytoskeletal 18-like [Labrus bergylta]	XP_014899180	133		8	2.7459	B1J499	RecName: Full=Threonylcarbamoyl-AMP synthase; Short=TC-AMP synthase; AltName: Full=L-threonylcarbamoyladenylate synthase; AltName: Full=t(6)A37 threonylcarbamoyladenosine biosynthesis protein TsaC; AltName: Full=tRNA threonylcarbamoyladenosine biosynthesis protein TsaC [Pseudomonas putida W619]	Q1LKN3	97
BelcheriHV-1	complement(95104..95712)	3	2.06022	WP_102282995	TlpA disulfide reductase family protein [Ottowia massiliensis]	WP_102282995	123		10	0.265394	D4AK46	RecName: Full=4-dimethylallyltryptophan N-methyltransferase easF; AltName: Full=4-dimethylallyltryptophan methyltransferase; AltName: Full=Ergot alkaloid synthesis protein F [Trichophyton benhamiae CBS 112371]	Q6ZJ05	129
BelcheriHV-1	70904..71236	1	5.72167	MBM4386358	hypothetical protein [Deltaproteobacteria bacterium]	MBM4386358	108		6	3.62644	Q9VJG0	RecName: Full=Xaa-Pro aminopeptidase ApepP; AltName: Full=Aminopeptidase P; Short=AP-P [Drosophila melanogaster]	P33666	85
BelcheriHV-1	complement(72149..72451)	0		not available	not available	not available			0		not available	not available	not available
BelcheriHV-1	77507..78037	0		not available	not available	not available			2	0.435331	Q4L8X9	RecName: Full=Polyphosphate kinase; AltName: Full=ATP-polyphosphate phosphotransferase; AltName: Full=Polyphosphoric acid kinase [Staphylococcus haemolyticus JCSC1435]	Q4L8X9	56
BelcheriHV-1	79178..79522	0		not available	not available	not available			4	3.74196	A5DRX1	RecName: Full=Fe-S cluster assembly protein DRE2; AltName: Full=Anamorsin homolog [Lodderomyces elongisporus NRRL YB-4239]	F1QSQ0	64
BelcheriHV-1	79948..80349	10	1.16513	WP_190403556	DUF554 domain-containing protein [Pseudanabaena sp. FACHB-723] >gb|MBD2188709.1| DUF554 domain-containing protein [Pseudanabaena sp. FACHB-723]	MCB9247098	128		10	1.53322	B8GPU3	RecName: Full=Uroporphyrinogen decarboxylase; Short=UPD; Short=URO-D [Thioalkalivibrio sulfidiphilus HL-EbGr7]	O27454	131
BelcheriHV-1	complement(98662..99579)	3	4.23846	MCP4727228	bifunctional diaminohydroxyphosphoribosylaminopyrimidine deaminase/5-amino-6-(5-phosphoribosylamino)uracil reductase RibD [bacterium]	CAH0726276	134		8	0.965714	P0DTC2	RecName: Full=Spike glycoprotein; Short=S glycoprotein; AltName: Full=E2; AltName: Full=Peplomer protein; Contains: RecName: Full=Spike protein S1; Contains: RecName: Full=Spike protein S2; Contains: RecName: Full=Spike protein S2'; Flags: Precursor [Severe acute respiratory syndrome coronavirus 2]	Q97RI9	143
BelcheriHV-1	complement(94306..95049)	10	0.0691142	WP_040565709	cobyric acid synthase [Peptostreptococcus stomatis]	MCM2285108	118		10	1.26942	Q84ZW8	RecName: Full=Acyclic sesquiterpene synthase; AltName: Full=(3R,6E)-nerolidol synthase; AltName: Full=(R)-linalool synthase; AltName: Full=Beta-farnesene synthase; AltName: Full=Ent-kaurene synthase 2.1; Short=ZmKS2.1; AltName: Full=Farnesyl diphosphatase; AltName: Full=Geraniol synthase; AltName: Full=Terpene synthase 1; Short=ZmTPS1; Flags: Precursor [Zea mays]	P32181	119
BelcheriHV-1	complement(86079..87092)	2	2.79536	XP_022212916	E3 ubiquitin-protein ligase mind-bomb isoform X1 [Drosophila obscura]	XP_022212916	105		6	0.0916245	D2H9U0	RecName: Full=Rho GTPase-activating protein 36; Flags: Precursor [Ailuropoda melanoleuca]	Q5L7I8	57
BelcheriHV-1	73217..73696	10	5.09783e-07	KAI8496035	hypothetical protein Bbelb_264510 [Branchiostoma belcheri]	KAI8511961	94		10	0.809632	A1TZ52	RecName: Full=tRNA pseudouridine synthase D; AltName: Full=tRNA pseudouridine(13) synthase; AltName: Full=tRNA pseudouridylate synthase D; AltName: Full=tRNA-uridine isomerase D [Marinobacter nauticus VT8]	Q4WYN5	90
BelcheriHV-1	75014..75499	10	1.08774e-06	KAI8496035	hypothetical protein Bbelb_264510 [Branchiostoma belcheri]	KAI8511961	93		4	3.1674	Q1LI20	RecName: Full=DNA-directed RNA polymerase subunit beta; Short=RNAP subunit beta; AltName: Full=RNA polymerase subunit beta; AltName: Full=Transcriptase subunit beta [Cupriavidus metallidurans CH34]	Q7NI05	64
BelcheriHV-1	complement(81824..82570)	2	1.99148e-166	XP_019628722	PREDICTED: uncharacterized protein LOC109473288 [Branchiostoma belcheri]	XP_019628722	249		3	2.45497	A6UEW0	RecName: Full=Glucokinase; AltName: Full=Glucose kinase [Sinorhizobium medicae WSM419]	A6UEW0	53
BelcheriHV-1	148483..150174	2	0	XP_019628734	PREDICTED: uncharacterized protein LOC109473302 [Branchiostoma belcheri]	XP_019628734	279		0		not available	not available	not available
BelcheriHV-1	137870..141604	5	0	XP_019628730	PREDICTED: uncharacterized protein LOC109473299 [Branchiostoma belcheri]	XP_019628730	1245		5	3.01121	V9TXH2	RecName: Full=Endo-1,4-beta-xylanase Xyn11E; Flags: Precursor [Paenibacillus barcinonensis]	Q5JSS6	386
BelcheriHV-1	41299..45288	10	0	XP_019628716	PREDICTED: uncharacterized protein LOC109473281 [Branchiostoma belcheri]	XP_019628716	1192		10	0.846263	Q7MJI2	RecName: Full=L-fucose isomerase; AltName: Full=6-deoxy-L-galactose isomerase; AltName: Full=FucIase [Vibrio vulnificus YJ016]	A8FDH3	183
BelcheriHV-1	complement(join(112806..114059,116719..117933))	6	0	XP_019628727	PREDICTED: uncharacterized protein LOC109473294 [Branchiostoma belcheri]	XP_019628727	822		4	0.552656	Q469A3	RecName: Full=Phosphoenolpyruvate carboxylase; Short=PEPC; Short=PEPCase [Methanosarcina barkeri str. Fusaro]	Q9DG96	120
BelcheriHV-2	42784..43854	10	5.86835e-70	XP_035661834	slit homolog 1 protein-like [Branchiostoma floridae] >ref|XP_035661836.1| slit homolog 1 protein-like [Branchiostoma floridae]	KAI8487794	208		36	2.12269e-46	C3YZ59	RecName: Full=Leucine-rich repeat-containing protein Bf66946; Flags: Precursor [Branchiostoma floridae]	C3YZ59	212
BelcheriHV-2	complement(44746..45585)	10	1.71842e-15	CAH1245309	ITM2C [Branchiostoma lanceolatum]	XP_010900605	242		10	0.0157881	O42204	RecName: Full=Integral membrane protein 2B; AltName: Full=Transmembrane protein E3-16 [Gallus gallus]	A2VDN0	129
BelcheriHV-2	42132..42506	10	1.55176e-14	KAI8496519	7 transmembrane receptor (Secretin) [Branchiostoma belcheri]	KAI8496163	122		10	0.785666	Q9DE46	RecName: Full=DNA polymerase alpha catalytic subunit; AltName: Full=DNA polymerase alpha catalytic subunit p180 [Xenopus laevis]	Q7RVQ8	85
BelcheriHV-2	36856..38175	1	4.65586	MBR2019071	cardiolipin synthase [Clostridia bacterium]	MBR2019071	125		3	2.08866	Q9PQ21	RecName: Full=Probable nicotinate-nucleotide adenylyltransferase/Ap4A hydrolase; Includes: RecName: Full=Nicotinate-nucleotide adenylyltransferase; AltName: Full=Deamido-NAD(+) diphosphorylase; AltName: Full=Deamido-NAD(+) pyrophosphorylase; AltName: Full=Nicotinate mononucleotide adenylyltransferase; Short=NaMN adenylyltransferase; Includes: RecName: Full=Bis(5'-nucleosyl)-tetraphosphatase, symm…	Q9PQ21	92
BelcheriHV-2	34526..35395	2	4.43438	KAE8731601	hypothetical protein F3Y22_tig00002793pilonHSYRG00079 [Hibiscus syriacus]	WP_066482023	84		7	0.103055	Q9PEM7	RecName: Full=Acetylglutamate kinase; AltName: Full=N-acetyl-L-glutamate 5-phosphotransferase; AltName: Full=NAG kinase; Short=NAGK [Xylella fastidiosa 9a5c]	Q9Z794	142
BelcheriHV-2	38171..38842	10	0.642545	RWS03465	protein phosphatase 1 regulatory subunit 16A-like protein [Dinothrombium tinctorium] >gb|RWS03466.1| protein phosphatase 1 regulatory subunit 16A-like protein [Dinothrombium tinctorium]	XP_015785680	179		8	0.0815742	Q983U5	RecName: Full=Fumarate hydratase class II; Short=Fumarase C; AltName: Full=Aerobic fumarase; AltName: Full=Iron-independent fumarase [Mesorhizobium japonicum MAFF 303099]	Q983U5	127
BelcheriHV-2	39545..40138	0		not available	not available	not available			0		not available	not available	not available
BelcheriHV-2	40175..40900	3	0.213526	MCK9216974	sensor domain-containing diguanylate cyclase [Firmicutes bacterium]	MCK9216974	121		4	5.11063	A7MWT6	RecName: Full=Glutamate 5-kinase; AltName: Full=Gamma-glutamyl kinase; Short=GK [Vibrio campbellii ATCC BAA-1116]	A7MWT6	141
BelcheriHV-2	2085..2411	1	8.03836	WP_190328322	hypothetical protein [Pedobacter riviphilus] >gb|QNR86041.1| hypothetical protein H9N25_06330 [Pedobacter riviphilus]	WP_190328322	74		2	0.932106	Q9JKT2	RecName: Full=Taste receptor type 2 member 119; Short=T2R119; AltName: Full=Taste receptor type 2 member 19; Short=T2R19 [Mus musculus]	Q9JKT2	80
BelcheriHV-2	9987..11297	4	0.888327	XP_007004925	uncharacterized protein TREMEDRAFT_31295 [Tremella mesenterica DSM 1558] >gb|EIW68887.1| hypothetical protein TREMEDRAFT_31295 [Tremella mesenterica DSM 1558]	UCB60772	159		10	0.168103	A1S5R7	RecName: Full=DNA ligase; AltName: Full=Polydeoxyribonucleotide synthase [NAD(+)] [Shewanella amazonensis SB2B]	C3MEL0	168
BelcheriHV-2	31212..34451	18	0.000406921	MBF6190421	hypothetical protein [Nocardia beijingensis]	MBF6190421	61		6	0.89652	Q9T0L2	RecName: Full=Probable glucomannan 4-beta-mannosyltransferase 15; AltName: Full=Cellulose synthase-like protein A15; Short=AtCslA15; AltName: Full=Glucomannan synthase; AltName: Full=Mannan synthase 15 [Arabidopsis thaliana]	Q8A9U6	111
BelcheriHV-2	39618..40307	0		not available	not available	not available			0		not available	not available	not available
BelcheriHV-2	41100..41714	10	3.96664	WP_030270818	VOC family protein [Micromonospora globosa]	WP_030270818	108		5	0.756018	P04412	RecName: Full=Epidermal growth factor receptor; Short=Egfr; AltName: Full=Drosophila relative of ERBB; AltName: Full=Gurken receptor; AltName: Full=Protein torpedo; Flags: Precursor [Drosophila melanogaster]	O65607	105
BelcheriHV-2	45849..46181	10	1.38631	KAF2882340	hypothetical protein ILUMI_23824 [Ignelater luminosus]	XP_015834937	52		10	0.264379	O19002	RecName: Full=Cyclin-dependent kinase inhibitor 1; AltName: Full=CDK-interacting protein 1; AltName: Full=p21 [Felis catus]	Q9SCR2	57
BelcheriHV-2	complement(51752..52264)	0		not available	not available	not available			9	2.83163	Q5BK43	RecName: Full=Epithelial-stromal interaction protein 1 [Rattus norvegicus]	Q5RAA7	62
BelcheriHV-2	complement(51038..51553)	0		not available	not available	not available			8	0.331998	Q0SW36	RecName: Full=Nucleotide-binding protein CPR_0335 [Clostridium perfringens SM101] >sp|Q0TU87.1| RecName: Full=Nucleotide-binding protein CPF_0343 [Clostridium perfringens ATCC 13124] >sp|Q8XNH9.1| RecName: Full=Nucleotide-binding protein CPE0354 [Clostridium perfringens str. 13]	Q9Y6R7	130
BelcheriHV-2	complement(46583..49372)	1	4.7193	KAJ1475018	hypothetical protein T484DRAFT_1559303, partial [Cryptophyta sp. CCMP2293]	KAJ1475018	59		4	1.51023	Q0TV31	RecName: Full=Phospholipase C; Short=PLC; AltName: Full=Alpha-toxin; AltName: Full=Hemolysin; AltName: Full=Lecithinase; AltName: Full=Phosphatidylcholine cholinephosphohydrolase; Flags: Precursor [Clostridium perfringens ATCC 13124]	Q5QYD1	107
BelcheriHV-2	complement(38849..39412)	0		not available	not available	not available			3	2.03292	Q5AFE4	RecName: Full=Regulator of cytoskeleton and endocytosis RVS161 [Candida albicans SC5314]	A6MMJ7	66
BelcheriHV-2	complement(35390..36814)	3	3.73785	AMW36208	hypothetical protein tc2005_p063 [Abalone herpesvirus Taiwan/2005]	AMW36208	86		2	3.21678	Q6R7D5	RecName: Full=Uncharacterized protein ORF94 [Ostreid herpesvirus 1 (isolate France)]	A6VGF5	44
BelcheriHV-2	complement(30389..31213)	0		not available	not available	not available			4	4.24067	P04936	RecName: Full=Genome polyprotein; Contains: RecName: Full=P1; Contains: RecName: Full=Capsid protein VP0; AltName: Full=VP4-VP2; Contains: RecName: Full=Capsid protein VP4; AltName: Full=P1A; AltName: Full=Virion protein 4; Contains: RecName: Full=Capsid protein VP2; AltName: Full=P1B; AltName: Full=Virion protein 2; Contains: RecName: Full=Capsid protein VP3; AltName: Full=P1C; AltName: Full=Vir…	P04936	67
BelcheriHV-2	complement(29399..30313)	0		not available	not available	not available			2	2.00651	Q6ANH2	RecName: Full=Adenine deaminase 1; Short=Adenase 1; Short=Adenine aminase 1 [Desulfotalea psychrophila LSv54]	P75422	111
BelcheriHV-2	complement(26834..28033)	10	0.99795	HIZ82626	aldehyde dehydrogenase [Candidatus Mediterraneibacter pullistercoris]	HIZ82626	110		10	0.285992	P37685	RecName: Full=Aldehyde dehydrogenase B; AltName: Full=Acetaldehyde dehydrogenase [Escherichia coli K-12]	Q8K9Y0	111
BelcheriHV-2	complement(16691..20338)	10	0.100787	WP_049005560	mannosylglycerate hydrolase, partial [Enterobacter cloacae]	WP_166445860	109		1	0.00585538	P54746	RecName: Full=Mannosylglycerate hydrolase; AltName: Full=2-O-(6-phospho-mannosyl)-D-glycerate hydrolase; AltName: Full=Alpha-mannosidase mngB [Escherichia coli K-12]	P54746	109
BelcheriHV-2	complement(14057..14602)	0		not available	not available	not available			1	9.79324	Q5QXT8	RecName: Full=Thymidine phosphorylase; AltName: Full=TdRPase [Idiomarina loihiensis L2TR]	Q5QXT8	38
BelcheriHV-2	complement(44155..44571)	10	0.046183	MBR3204173	hypothetical protein [Candidatus Saccharibacteria bacterium]	WP_058508773	115		10	0.573921	Q5RHB5	RecName: Full=Inositol 1,4,5-triphosphate receptor associated 2; AltName: Full=Lymphoid-restricted membrane protein [Danio rerio]	Q148B6	98
BelcheriHV-2	complement(25450..26745)	7	1.90494	WP_067628576	LacI family DNA-binding transcriptional regulator [Actinomadura latina] >gb|NKZ08063.1| LacI family transcriptional regulator [Actinomadura latina]	WP_233253651	197		4	3.08482	A0A8H8CMW1	RecName: Full=Cubebol synthase cubA; AltName: Full=Sesquiterpene synthase cubA [Psilocybe cubensis]	O31878	127
BelcheriHV-2	complement(14620..15852)	10	0.640067	WP_085904091	AarF/UbiB family protein [Kiloniella majae]	WP_216632341	140		6	0.64501	P35210	RecName: Full=Protein SPT23 [Saccharomyces cerevisiae S288C]	F4JQH3	152
BelcheriHV-2	complement(50346..50759)	9	0.116649	KAG8144381	hypothetical protein E2320_012904 [Naja naja]	KAG8144381	101		10	0.0487825	C5GK63	RecName: Full=Mitochondrial distribution and morphology protein 12; AltName: Full=Mitochondrial inheritance component MDM12 [Blastomyces dermatitidis ER-3]	P23734	142
BelcheriHV-2	complement(28116..29330)	10	1.77289	XP_009142367	phosphomannomutase [Brassica rapa]	XP_009142367	152		10	0.0566119	Q8Z553	RecName: Full=Anaerobic glycerol-3-phosphate dehydrogenase subunit B; Short=Anaerobic G-3-P dehydrogenase subunit B; Short=Anaerobic G3Pdhase B [Salmonella enterica subsp. enterica serovar Typhi]	A0PZG4	108
BelcheriHV-2	complement(15915..16286)	10	1.78733	WP_094503534	calcium-translocating P-type ATPase, PMCA-type [Lactobacillus taiwanensis]	AGB87248	90		4	1.5414	Q7SI09	RecName: Full=L-arabinitol 4-dehydrogenase; Short=LAD [Neurospora crassa OR74A]	Q7SI09	92
BelcheriHV-2	complement(11295..13988)	4	1.64714	UCH22050	MAG: FAD-dependent oxidoreductase [Deltaproteobacteria bacterium]	ANV99357	167		10	0.0949301	O93516	RecName: Full=Zinc metalloproteinase/disintegrin; Contains: RecName: Full=Snake venom metalloproteinase; Short=SVMP; Contains: RecName: Full=Disintegrin salmosin-2; Flags: Precursor [Gloydius brevicauda]	Q0NZX5	107
BelcheriHV-2	complement(7063..9045)	7	0.011763	UPX72176	ORF6 [Ostreid herpesvirus 1] >gb|UPX72336.1| ORF6 [Ostreid herpesvirus 1] >gb|UPX72495.1| ORF6 [Ostreid herpesvirus 1] >gb|UPX72656.1| ORF6 [Ostreid herpesvirus 1] >gb|UPX72816.1| ORF6 [Ostreid herpesvirus 1]	YP_024652	416		4	1.08766e-05	Q6R7L7	RecName: Full=Uncharacterized protein ORF6 [Ostreid herpesvirus 1 (isolate France)]	P95780	416
BelcheriHV-2	complement(2421..6611)	28	1.32219e-12	XP_019628728	PREDICTED: uncharacterized protein LOC109473296 [Branchiostoma belcheri]	UPX74019	1167		12	1.69537e-13	Q6R7H7	RecName: Full=Uncharacterized protein ORF47 [Ostreid herpesvirus 1 (isolate France)]	P22042	436
BelcheriHV-2	178..1992	10	1.04154e-67	YP_024608	ORF68 [Ostreid herpesvirus 1] >sp|Q6R7G0.1| RecName: Full=Putative transmembrane protein ORF68; Flags: Precursor [Ostreid herpesvirus 1 (isolate France)] >gb|AAS00955.1| ORF68 [Ostreid herpesvirus 1] >gb|AHC31323.1| hypothetical protein [Ostreid herpesvirus 1] >gb|AHC31324.1| hypothetical protein [Ostreid herpesvirus 1] >gb|AHC31325.1| hypothetical protein [Ostreid herpesvirus 1] >gb|AHC31326.1| …	YP_024608	542		10	9.22563e-71	Q6R7G0	RecName: Full=Putative transmembrane protein ORF68; Flags: Precursor [Ostreid herpesvirus 1 (isolate France)]	O88799	502
BelcheriHV-2	20337..25391	4	0.0934477	YP_006908692	hypothetical protein AbHV_ORF42 [Abalone herpesvirus Victoria/AUS/2009] >gb|ADL16662.1| AbHVp024 [Abalone herpesvirus Victoria/AUS/2007] >gb|AFU90052.1| hypothetical protein AbHV_ORF42 [Abalone herpesvirus Victoria/AUS/2009]	MBI3413260	239		5	1.62742	A1VCX6	RecName: Full=Porphobilinogen deaminase; Short=PBG; AltName: Full=Hydroxymethylbilane synthase; Short=HMBS; AltName: Full=Pre-uroporphyrinogen synthase [Nitratidesulfovibrio vulgaris DP4]	A1VCX6	107
BelcheriHV-2	complement(46..1401)	25	9.5613e-50	KAI8511245	Baculoviral IAP repeat-containing protein 2 [Branchiostoma belcheri]	XP_007229030	420		30	1.85448e-43	O62640	RecName: Full=Putative inhibitor of apoptosis [Sus scrofa]	Q13490	376
BelcheriHV-2	14572..14964	0		not available	not available	not available			1	3.66627	Q92355	RecName: Full=Helicase sen1 [Schizosaccharomyces pombe 972h-]	Q92355	37
BelcheriHV-2	complement(20360..21127)	0		not available	not available	not available			0		not available	not available	not available
BelcheriHV-2	complement(14448..14876)	0		not available	not available	not available			1	2.61115	B8LIX8	RecName: Full=Intraflagellar transport protein 25; AltName: Full=Flagellar-associated protein 232 [Chlamydomonas reinhardtii]	B8LIX8	52
BelcheriHV-2	complement(18065..18481)	2	9.21793	WP_272080633	DUF262 domain-containing protein [Streptococcus australis]	WP_272080633	53		1	2.48427	Q9FVV6	RecName: Full=Vacuolar protein sorting-associated protein 52 B; AltName: Full=ARE1-like protein P2 [Arabidopsis thaliana]	Q9FVV6	42
BelcheriHV-2	10723..14418	11	3.09752e-05	ADD24803	ORF76 [Chlamys acute necrobiotic virus]	AMW36232	673		4	4.92015e-08	Q6R7F2	RecName: Full=Uncharacterized protein ORF77; Flags: Precursor [Ostreid herpesvirus 1 (isolate France)]	O29021	673
BelcheriHV-2	7297..10641	10	2.25415e-13	AKM21000	ORF66 [Ostreid herpesvirus 1] >gb|ASK05721.1| ORF66 [Ostreid herpesvirus 1] >gb|AVL26990.1| ORF66 [Ostreid herpesvirus 1] >gb|UPX72238.1| DNA primase small subunit [Ostreid herpesvirus 1] >gb|UPX72398.1| DNA primase small subunit [Ostreid herpesvirus 1]	XP_019628932	600		9	0.897079	P14346	RecName: Full=DNA primase [Herpesvirus saimiri (strain 11)]	A4J872	158
BelcheriHV-2	4000..6018	3	4.76555	NCY15966	molybdopterin dinucleotide-binding protein [Actinomycetia bacterium]	NCY15966	170		10	0.930798	Q2UDK7	RecName: Full=Probable beta-glucosidase M; AltName: Full=Beta-D-glucoside glucohydrolase M; AltName: Full=Cellobiase M; AltName: Full=Gentiobiase M; Flags: Precursor [Aspergillus oryzae RIB40]	Q13797	178
BelcheriHV-2	complement(1814..3370)	8	0.00327213	CAH1776571	unnamed protein product [Owenia fusiformis]	MCE4611523	282		7	2.12389	O06901	RecName: Full=Maltose-6'-phosphate glucosidase; AltName: Full=6-phospho-alpha-D-glucosidase [Fusobacterium mortiferum]	Q9AQ96	135
BelcheriHV-2	23158..26286	130	8.41849e-57	CAH1253111	PKD1L3 [Branchiostoma lanceolatum]	XP_019624599	322		148	5.14827e-07	Q8NDA2	RecName: Full=Hemicentin-2; Flags: Precursor [Homo sapiens]	Q96RW7	365
BelcheriHV-2	complement(10641..16142)	25	1.24871e-29	WP_041077770	macro domain-containing protein [Thermotoga caldifontis]	WP_188603652	166		32	3.74751e-25	Q96XY5	RecName: Full=Uncharacterized protein STK_23830 [Sulfurisphaera tokodaii str. 7]	Q96XY5	188
BelcheriHV-2	18999..21497	6	0.111996	ELU16009	hypothetical protein CAPTEDRAFT_185715 [Capitella teleta]	WP_233192335	159		10	1.67144	P77154	RecName: Full=Kojibiose phosphorylase [Escherichia coli K-12]	Q98KA5	120
BelcheriHV-2	29617..33594	4	1.96049	OHU95395	hypothetical protein BIW53_11840 [Pseudoalteromonas byunsanensis]	OHU95395	165		5	1.67281	Q8FVE4	RecName: Full=Ornithine cyclodeaminase; Short=OCD [Brucella suis 1330]	Q43155	114
BelcheriHV-2	42196..42768	1	6.53096	MBE6415774	hypothetical protein [Akkermansiaceae bacterium]	MBE6415774	122		10	1.38277	Q9SR66	RecName: Full=DEMETER-like protein 2 [Arabidopsis thaliana]	Q89AR9	86
BelcheriHV-2	43336..44040	4	2.58962	MBA3446674	HlyD family type I secretion periplasmic adaptor subunit [Pseudaminobacter sp.]	VZI43029	76		4	1.12835	O95613	RecName: Full=Pericentrin; AltName: Full=Kendrin; AltName: Full=Pericentrin-B [Homo sapiens]	O95613	98
BelcheriHV-2	26477..27757	0		not available	not available	not available			1	1.13753	Q86HV4	RecName: Full=Oxysterol-binding protein 6; AltName: Full=OSBPf [Dictyostelium discoideum]	Q86HV4	179
BelcheriHV-2	41636..42211	1	5.89775	KAF7637470	hypothetical protein Mgra_00002989 [Meloidogyne graminicola]	KAF7637470	143		7	1.63065	Q86286	RecName: Full=Uncharacterized protein S2 [Diadromus pulchellus idnoreovirus 1]	Q8A1A3	97
BelcheriHV-2	42836..43315	0		not available	not available	not available			3	8.29775	P51519	RecName: Full=Envelope glycoprotein; AltName: Full=Env polyprotein; Contains: RecName: Full=Surface protein; Short=SU; AltName: Full=Glycoprotein 51; Short=gp51; Contains: RecName: Full=Transmembrane protein; Short=TM; AltName: Full=Glycoprotein 30; Short=gp30; Flags: Precursor [Bovine leukemia virus]	P51519	73
BelcheriHV-2	complement(50374..51978)	1	0.842971	MCL2662449	23S rRNA (adenine(2503)-C(2))-methyltransferase RlmN [Oscillospiraceae bacterium]	MCL2662449	146		8	1.10078	Q9R9J1	RecName: Full=Mycosubtilin synthase subunit A; Includes: RecName: Full=Glutamate-1-semialdehyde aminotransferase; Short=GSA-AT; Includes: RecName: Full=ATP-dependent asparagine adenylase 1; Short=AsnA 1; AltName: Full=Asparagine activase 1 [Bacillus subtilis]	Q54NA6	119
BelcheriHV-2	complement(4042..5271)	0		not available	not available	not available			0		not available	not available	not available
BelcheriHV-2	complement(910..1236)	3	6.39944	OQA56565	Glutathione import ATP-binding protein GsiA [Candidatus Atribacteria bacterium ADurb.Bin276]	OQA56565	48		7	2.44069	I2C645	RecName: Full=Thoeris protein ThsA [Bacillus velezensis YAU B9601-Y2]	Q9CJJ0	70
BelcheriHV-2	complement(3498..3944)	10	0.134729	AHC31284	hypothetical protein [Ostreid herpesvirus 1] >gb|AHC31285.1| hypothetical protein [Ostreid herpesvirus 1] >gb|AHC31286.1| hypothetical protein [Ostreid herpesvirus 1] >gb|AHC31287.1| hypothetical protein [Ostreid herpesvirus 1] >gb|ASK05712.1| ORF54 [Ostreid herpesvirus 1]	KAI9720861	122		8	0.000470344	Q6R7H1	RecName: Full=Uncharacterized protein ORF54; Flags: Precursor [Ostreid herpesvirus 1 (isolate France)]	B8EQ21	122
BelcheriHV-2	complement(47771..49660)	3	1.03428	ELV12745	Protein THEMIS3 [Tupaia chinensis]	ELV12745	140		6	0.366736	Q58644	RecName: Full=3-hexulose-6-phosphate isomerase; AltName: Full=6-phospho-3-hexuloisomerase; Short=PHI [Methanocaldococcus jannaschii DSM 2661]	Q58644	140
BelcheriHV-2	complement(36014..38017)	1	1.21518	NBC57062	glycosyltransferase [Bacteroidota bacterium]	NBC57062	95		3	5.14282	P28203	RecName: Full=Tyrosine-protein phosphatase 11 [Styela plicata]	B8FGS4	118
BelcheriHV-2	complement(18074..19027)	0		not available	not available	not available			1	2.31238	C0QR62	RecName: Full=Probable septum site-determining protein MinC [Persephonella marina EX-H1]	C0QR62	47
BelcheriHV-2	16216..17010	10	0.000715603	YP_024634	ORF95 [Ostreid herpesvirus 1] >sp|Q6R7D4.1| RecName: Full=Uncharacterized protein ORF95 [Ostreid herpesvirus 1 (isolate France)] >gb|AAS00981.1| ORF95 [Ostreid herpesvirus 1]	ELT95185	210		7	6.33861e-07	Q6R7D4	RecName: Full=Uncharacterized protein ORF95 [Ostreid herpesvirus 1 (isolate France)]	A8FD53	209
BelcheriHV-2	44143..47763	10	1.49792e-06	YP_024639	ORF100 [Ostreid herpesvirus 1] >sp|Q6R7C9.1| RecName: Full=DNA polymerase [Ostreid herpesvirus 1 (isolate France)] >gb|AAS00986.1| ORF100 [Ostreid herpesvirus 1]	MCE4612962	799		10	1.32682e-09	Q6R7C9	RecName: Full=DNA polymerase [Ostreid herpesvirus 1 (isolate France)]	P30321	799
BelcheriHV-2	39863..41623	9	1.27545e-20	YP_024604	ORF61 [Ostreid herpesvirus 1] >sp|Q6R7G4.1| RecName: Full=Uncharacterized protein ORF61 [Ostreid herpesvirus 1 (isolate France)] >gb|AAS00951.1| ORF61 [Ostreid herpesvirus 1] >gb|AKM20998.1| ORF61 [Ostreid herpesvirus 1]	MBN8913851	357		3	1.12975e-23	Q6R7G4	RecName: Full=Uncharacterized protein ORF61 [Ostreid herpesvirus 1 (isolate France)]	A6MM95	350
BelcheriHV-2	21500..23053	10	2.94444e-16	AMW36206	hypothetical protein tc2005_p061 [Abalone herpesvirus Taiwan/2005]	YP_024584	559		6	4.62185e-12	Q6R7I4	RecName: Full=Uncharacterized protein ORF40 [Ostreid herpesvirus 1 (isolate France)]	B9HQZ6	312
BelcheriHV-2	16916..18064	8	2.3618e-17	XP_019628715	PREDICTED: uncharacterized protein LOC109473280 [Branchiostoma belcheri]	YP_006908657	313		10	9.65439e-09	Q6R7D8	RecName: Full=Uncharacterized protein ORF91 [Ostreid herpesvirus 1 (isolate France)]	C1FLS8	296
BelcheriHV-2	complement(1555..3492)	10	5.24488e-37	UCX57153	ORF54 [Ostreid herpesvirus 1]	UCX57153	543		5	1.20938e-38	Q6R7H1	RecName: Full=Uncharacterized protein ORF54; Flags: Precursor [Ostreid herpesvirus 1 (isolate France)]	A0R626	483
BelcheriHV-2	complement(5456..8002)	10	1.54785e-38	AVQ67881	ORF109 [Ostreid herpesvirus 1]	WP_206423453	787		7	3.06293e-41	Q6R7C1	RecName: Full=Uncharacterized protein ORF109 [Ostreid herpesvirus 1 (isolate France)]	P03117	751
BelcheriHV-2	complement(33704..35956)	2	1.09815	WP_229158262	TonB-dependent hemoglobin/transferrin/lactoferrin family receptor [Aestuariibacter halophilus] >gb|MCC2615890.1| TonB-dependent hemoglobin/transferrin/lactoferrin family receptor [Aestuariibacter halophilus]	MCH8135850	151		2	5.00251	Q6R7C3	RecName: Full=Uncharacterized protein ORF107 [Ostreid herpesvirus 1 (isolate France)]	Q9QJ30	160
BelcheriHV-2	52485..58337	14	6.99976e-24	AHC51537	hypothetical protein SUSAZ_05975 [Sulfolobus acidocaldarius SUSAZ]	XP_027893652	186		10	2.74089e-26	Q4J9D2	RecName: Full=Uncharacterized protein Saci_1252 [Sulfolobus acidocaldarius DSM 639]	Q72M93	177
BelcheriHV-2	28202..29437	2	2.18399	NLC62815	carbon storage regulator CsrA [Thermoanaerobacterales bacterium]	NLC62815	108		5	0.106234	Q6R7F3	RecName: Full=Uncharacterized protein ORF76 [Ostreid herpesvirus 1 (isolate France)]	Q06502	98
BelcheriHV-2	37980..39860	10	4.48878e-08	ELU12366	hypothetical protein CAPTEDRAFT_207167 [Capitella teleta]	ELT92289	266		5	0.306093	Q33339	RecName: Full=RNA-directed RNA polymerase; AltName: Full=p93 [Cryphonectria parasitica mitovirus 1-NB631]	B2GAD9	115
BelcheriHV-2	complement(100..471)	10	6.46672e-42	XP_035667740	DNA oxidative demethylase ALKBH2-like [Branchiostoma floridae]	XP_019630653	120		10	8.43114e-34	Q6NS38	RecName: Full=DNA oxidative demethylase ALKBH2; AltName: Full=Alkylated DNA repair protein alkB homolog 2; AltName: Full=Alpha-ketoglutarate-dependent dioxygenase alkB homolog 2; AltName: Full=Oxy DC1 [Homo sapiens]	Q58DM4	118
