# Supplementary material for: The highly dynamic pangenome of basal chordates is enriched in defence and immunity genes and is inherited following the Mendelian law
Source: PLoS Genet. 2025 Aug 18;21(8):e1011833. doi: 10.1371/journal.pgen.1011833 (PMC12373286; doi:10.1371/journal.pgen.1011833)
Supplement: S5 Table — For both Pfam domains and GO terms, the ID and description, the total counts in the predicted proteome, the observed counts among dispensable genes, the FDR p-value and the enrichment value are reported. For GO terms, the classification into biological and molecular functions are also reported. (XLSX) [file pgen.1011833.s005.xlsx]

## Sheet: Table S2
S5 Table. Enrichment test performed for B. belcheri and B. floridae shell/cloud dispensable genes. For both Pfam domains and GO terms, the ID and description, the total counts in the predicted proteome, the observed counts among dispensable genes, the FDR p-value and the enrichment value are reported. For GO terms, the classification into biological and molecular functions are also reported.
Species	Database	Pfam ID	Description	total_counts	observed_counts	FDR	FC value	GO class
Bb	Pfam	PF12191	Tumour necrosis factor receptor stn_TNFRSF12A_TNFR domain	1	1	0	0.969886	nc
Bb	Pfam	PF13634	Nucleoporin FG repeat region	1	1	0	0.969886	nc
Bb	Pfam	PF10335	Putative nucleotidyltransferase substrate binding domain	1	1	0	0.969886	nc
Bb	Pfam	PF02393	US22 like	1	1	0	0.969886	nc
Bb	Pfam	PF01262	Alanine dehydrogenase/PNT, C-terminal domain	1	1	0	0.969886	nc
Bb	Pfam	PF02899	Phage integrase, N-terminal SAM-like domain	1	1	0	0.969886	nc
Bb	Pfam	PF14862	Big defensin	1	1	0	0.969886	nc
Bb	Pfam	PF15227	zinc finger of C3HC4-type, RING	1	1	0	0.969886	nc
Bb	Pfam	PF13240	zinc-ribbon domain	1	1	0	0.969886	nc
Bb	Pfam	PF16472	Domain of unknown function (DUF5050)	1	1	0	0.969886	nc
Bb	Pfam	PF02500	Probable DNA packing protein, N-terminus	1	1	0	0.969886	nc
Bb	Pfam	PF00531	Death domain	205	34	1.07034e-17	27.8266	nc
Bb	Pfam	PF13424	Tetratricopeptide repeat	177	30	4.89288e-16	24.6698	nc
Bb	Pfam	PF13374	Tetratricopeptide repeat	79	21	6.3101e-16	18.621	nc
Bb	Pfam	PF00059	Lectin C-type domain	455	44	1.95558e-13	30.298	nc
Bb	Pfam	PF13359	DDE superfamily endonuclease	16	10	1.93034e-13	9.51817	nc
Bb	Pfam	PF04548	AIG1 family	13	9	4.99599e-13	8.60851	nc
Bb	Pfam	PF13176	Tetratricopeptide repeat	120	21	5.92981e-12	17.3863	nc
Bb	Pfam	PF03445	Putative nucleotidyltransferase DUF294	80	17	2.00584e-11	14.5909	nc
Bb	Pfam	PF20231	Family of unknown function (DUF6589)	11	7	3.93216e-10	6.66874	nc
Bb	Pfam	PF00008	EGF-like domain	267	27	4.03209e-09	18.9595	nc
Bb	Pfam	PF01582	TIR domain	43	11	6.71666e-09	9.70509	nc
Bb	Pfam	PF13613	Helix-turn-helix of DDE superfamily endonuclease	15	7	1.21906e-08	6.54829	nc
Bb	Pfam	PF00619	Caspase recruitment domain	103	16	1.1795e-08	12.8982	nc
Bb	Pfam	PF13855	Leucine rich repeat	647	43	5.20061e-08	23.5161	nc
Bb	Pfam	PF00041	Fibronectin type III domain	232	23	7.93311e-08	16.0135	nc
Bb	Pfam	PF13676	TIR domain	68	12	1.58854e-07	9.95223	nc
Bb	Pfam	PF02902	Ulp1 protease family, C-terminal catalytic domain	9	5	2.2898e-07	4.72897	nc
Bb	Pfam	PF00653	Inhibitor of Apoptosis domain	15	6	3.7907e-07	5.54829	nc
Bb	Pfam	PF00020	TNFR/NGFR cysteine-rich region	23	7	5.95302e-07	6.30737	nc
Bb	Pfam	PF00012	Hsp70 protein	12	5	2.13198e-06	4.63863	nc
Bb	Pfam	PF06119	Nidogen-like	38	8	3.36428e-06	6.85566	nc
Bb	Pfam	PF08477	Ras of Complex, Roc, domain of DAPkinase	75	11	3.63936e-06	8.74143	nc
Bb	Pfam	PF16977	C-terminal domain of apextrin	13	5	3.5328e-06	4.60851	nc
Bb	Pfam	PF07699	Tyrosine-protein kinase ephrin type A/B receptor-like	53	9	6.63383e-06	7.40394	nc
Bb	Pfam	PF00350	Dynamin family	31	7	6.67493e-06	6.06646	nc
Bb	Pfam	PF07714	Protein tyrosine and serine/threonine kinase	238	20	7.01957e-06	12.8328	nc
Bb	Pfam	PF05049	Interferon-inducible GTPase (IIGP)	15	5	8.82933e-06	4.54829	nc
Bb	Pfam	PF16095	C-terminal of Roc, COR, domain	83	11	9.49419e-06	8.50051	nc
Bb	Pfam	PF09588	YqaJ-like viral recombinase domain	9	4	9.41564e-06	3.72897	nc
Bb	Pfam	PF14670	Coagulation Factor Xa inhibitory site	133	14	1.13479e-05	9.9948	nc
Bb	Pfam	PF07645	Calcium-binding EGF domain	248	20	1.20305e-05	12.5317	nc
Bb	Pfam	PF02494	HYR domain	34	7	1.2029e-05	5.97611	nc
Bb	Pfam	PF00094	von Willebrand factor type D domain	101	12	1.1798e-05	8.95846	nc
Bb	Pfam	PF01936	NYN domain	5	3	1.39702e-05	2.84943	nc
Bb	Pfam	PF04218	CENP-B N-terminal DNA-binding domain	5	3	1.39702e-05	2.84943	nc
Bb	Pfam	PF12662	Complement Clr-like EGF-like	65	9	3.45272e-05	7.04257	nc
Bb	Pfam	PF19272	Acid sphingomyelin phosphodiesterase C-terminal region	6	3	3.89317e-05	2.81931	nc
Bb	Pfam	PF03953	Tubulin C-terminal domain	12	4	4.53595e-05	3.63863	nc
Bb	Pfam	PF01335	Death effector domain	54	8	4.89776e-05	6.37383	nc
Bb	Pfam	PF00147	Fibrinogen beta and gamma chains, C-terminal globular domain	193	16	5.67267e-05	10.1879	nc
Bb	Pfam	PF00084	Sushi repeat (SCR repeat)	257	19	6.06602e-05	11.2606	nc
Bb	Pfam	PF13820	Putative nucleic acid-binding region	13	4	6.5494e-05	3.60851	nc
Bb	Pfam	PF00091	Tubulin/FtsZ family, GTPase domain	13	4	6.5494e-05	3.60851	nc
Bb	Pfam	PF04970	Lecithin retinol acyltransferase	13	4	6.5494e-05	3.60851	nc
Bb	Pfam	PF00534	Glycosyl transferases group 1	103	11	6.59054e-05	7.89823	nc
Bb	Pfam	PF02229	Transcriptional Coactivator p15 (PC4)	7	3	7.43141e-05	2.7892	nc
Bb	Pfam	PF16673	TNF receptor-associated factor BIRC3 binding domain	7	3	7.43141e-05	2.7892	nc
Bb	Pfam	PF20499	Domain of unknown function (DUF6729)	3	2	8.69115e-05	1.90966	nc
Bb	Pfam	PF13538	UvrD-like helicase C-terminal domain	3	2	8.69115e-05	1.90966	nc
Bb	Pfam	PF18758	Kyakuja-Dileera-Zisupton transposase	9	3	0.000242197	2.72897	nc
Bb	Pfam	PF06021	Aralkyl acyl-CoA:amino acid N-acyltransferase	4	2	0.000322155	1.87954	nc
Bb	Pfam	PF02946	GTF2I-like repeat	4	2	0.000322155	1.87954	nc
Bb	Pfam	PF02992	Transposase family tnp2	4	2	0.000322155	1.87954	nc
Bb	Pfam	PF13086	AAA domain	18	4	0.00032369	3.45794	nc
Bb	Pfam	PF02176	TRAF-type zinc finger	18	4	0.00032369	3.45794	nc
Bb	Pfam	PF03221	Tc5 transposase DNA-binding domain	10	3	0.000360174	2.69886	nc
Bb	Pfam	PF13516	Leucine Rich repeat	108	10	0.000435284	6.74766	nc
Bb	Pfam	PF00092	von Willebrand factor type A domain	111	10	0.000549681	6.65731	nc
Bb	Pfam	PF05729	NACHT domain	61	7	0.000658003	5.16303	nc
Bb	Pfam	PF01079	Hint module	5	2	0.000696306	1.84943	nc
Bb	Pfam	PF03782	AMOP domain	5	2	0.000696306	1.84943	nc
Bb	Pfam	PF00098	Zinc knuckle	33	5	0.000690553	4.00623	nc
Bb	Pfam	PF03184	DDE superfamily endonuclease	12	3	0.000738317	2.63863	nc
Bb	Pfam	PF05485	THAP domain	23	4	0.00100005	3.30737	nc
Bb	Pfam	PF12661	Human growth factor-like EGF	84	8	0.00113913	5.4704	nc
Bb	Pfam	PF05168	HEPN domain	6	2	0.00124463	1.81931	nc
Bb	Pfam	PF05699	hAT family C-terminal dimerisation region	6	2	0.00124463	1.81931	nc
Bb	Pfam	PF14529	Endonuclease-reverse transcriptase	6	2	0.00124463	1.81931	nc
Bb	Pfam	PF13837	Myb/SANT-like DNA-binding domain	6	2	0.00124463	1.81931	nc
Bb	Pfam	PF03567	Sulfotransferase family	39	5	0.00161254	3.82554	nc
Bb	Pfam	PF00270	DEAD/DEAH box helicase	73	7	0.00196754	4.80166	nc
Bb	Pfam	PF18346	Mind bomb SH3 repeat domain	7	2	0.00200929	1.7892	nc
Bb	Pfam	PF13695	Zinc-binding domain	7	2	0.00200929	1.7892	nc
Bb	Pfam	PF04923	Ninjurin	16	3	0.00218081	2.51817	nc
Bb	Pfam	PF01436	NHL repeat	223	14	0.00219044	7.28451	nc
Bb	Pfam	PF01823	MAC/Perforin domain	28	4	0.00226894	3.1568	nc
Bb	Pfam	PF05222	Alanine dehydrogenase/PNT, N-terminal domain	2	1	0.00219119	0.939771	nc
Bb	Pfam	PF16368	Cytoplasmic polyadenylation element-binding protein 1 N-terminus	2	1	0.00219119	0.939771	nc
Bb	Pfam	PF01382	Avidin family	2	1	0.00219119	0.939771	nc
Bb	Pfam	PF01464	Transglycosylase SLT domain	2	1	0.00219119	0.939771	nc
Bb	Pfam	PF07713	Protein of unknown function (DUF1604)	2	1	0.00219119	0.939771	nc
Bb	Pfam	PF04500	FLYWCH zinc finger domain	2	1	0.00219119	0.939771	nc
Bb	Pfam	PF04161	Arv1-like family	2	1	0.00219119	0.939771	nc
Bb	Pfam	PF19737	Fukutin N-terminal	2	1	0.00219119	0.939771	nc
Bb	Pfam	PF16026	Mitochondria-eating protein	2	1	0.00219119	0.939771	nc
Bb	Pfam	PF14291	Domain of unknown function (DUF4371)	2	1	0.00219119	0.939771	nc
Bb	Pfam	PF19018	Vanin C-terminal domain	2	1	0.00219119	0.939771	nc
Bb	Pfam	PF00268	Ribonucleotide reductase, small chain	2	1	0.00219119	0.939771	nc
Bb	Pfam	PF02961	Barrier to autointegration factor	2	1	0.00219119	0.939771	nc
Bb	Pfam	PF10551	MULE transposase domain	8	2	0.00260808	1.75909	nc
Bb	Pfam	PF13087	AAA domain	18	3	0.0029355	2.45794	nc
Bb	Pfam	PF00100	Zona pellucida-like domain	63	6	0.00321209	4.1028	nc
Bb	Pfam	PF08742	C8 domain	49	5	0.00435047	3.5244	nc
Bb	Pfam	PF02841	Guanylate-binding protein, C-terminal domain	10	2	0.00517683	1.69886	nc
Bb	Pfam	PF12560	RAG1 importin binding	3	1	0.00530631	0.909657	nc
Bb	Pfam	PF18802	CxC1 like cysteine cluster associated with KDZ transposases	3	1	0.00530631	0.909657	nc
Bb	Pfam	PF05497	Destabilase	3	1	0.00530631	0.909657	nc
Bb	Pfam	PF16366	Cytoplasmic polyadenylation element-binding protein ZZ domain	3	1	0.00530631	0.909657	nc
Bb	Pfam	PF16516	Leucine zipper of domain CC2 of NEMO, NF-kappa-B essential modulator	3	1	0.00530631	0.909657	nc
Bb	Pfam	PF16367	RNA recognition motif	3	1	0.00530631	0.909657	nc
Bb	Pfam	PF04852	ALOG domain	3	1	0.00530631	0.909657	nc
Bb	Pfam	PF00319	SRF-type transcription factor (DNA-binding and dimerisation domain)	3	1	0.00530631	0.909657	nc
Bb	Pfam	PF16678	HOIP UBA domain pair	3	1	0.00530631	0.909657	nc
Bb	Pfam	PF00185	Aspartate/ornithine carbamoyltransferase, Asp/Orn binding domain	3	1	0.00530631	0.909657	nc
Bb	Pfam	PF05609	Lamina-associated polypeptide 1, AAA+ activator domain	3	1	0.00530631	0.909657	nc
Bb	Pfam	PF02729	Aspartate/ornithine carbamoyltransferase, carbamoyl-P binding domain	3	1	0.00530631	0.909657	nc
Bb	Pfam	PF14709	double strand RNA binding domain from DEAD END PROTEIN 1	3	1	0.00530631	0.909657	nc
Bb	Pfam	PF13289	SIR2-like domain	3	1	0.00530631	0.909657	nc
Bb	Pfam	PF17786	Mannosidase Ig/CBM-like domain	3	1	0.00530631	0.909657	nc
Bb	Pfam	PF17753	Ig-fold domain	3	1	0.00530631	0.909657	nc
Bb	Pfam	PF10523	BEN domain	3	1	0.00530631	0.909657	nc
Bb	Pfam	PF13245	AAA domain	3	1	0.00530631	0.909657	nc
Bb	Pfam	PF00791	ZU5 domain	36	4	0.00517284	2.91589	nc
Bb	Pfam	PF01734	Patatin-like phospholipase	22	3	0.00528628	2.33749	nc
Bb	Pfam	PF13927	Immunoglobulin domain	236	13	0.00728051	5.89303	nc
Bb	Pfam	PF13894	C2H2-type zinc finger	39	4	0.00722152	2.82554	nc
Bb	Pfam	PF06312	Neurexophilin	39	4	0.00722152	2.82554	nc
Bb	Pfam	PF01926	50S ribosome-binding GTPase	24	3	0.00715017	2.27726	nc
Bb	Pfam	PF01462	Leucine rich repeat N-terminal domain	25	3	0.00824847	2.24714	nc
Bb	Pfam	PF12799	Leucine Rich repeats (2 copies)	25	3	0.00824847	2.24714	nc
Bb	Pfam	PF00560	Leucine Rich Repeat	59	5	0.00893618	3.22326	nc
Bb	Pfam	PF01287	Eukaryotic elongation factor 5A hypusine, DNA-binding OB fold	4	1	0.00875347	0.879543	nc
Bb	Pfam	PF06814	Lung seven transmembrane receptor	4	1	0.00875347	0.879543	nc
Bb	Pfam	PF05253	U11-48K-like CHHC zinc finger	4	1	0.00875347	0.879543	nc
Bb	Pfam	PF04991	LicD family	4	1	0.00875347	0.879543	nc
Bb	Pfam	PF14737	Domain of unknown function (DUF4470)	4	1	0.00875347	0.879543	nc
Bb	Pfam	PF06101	Vacuolar protein sorting-associated protein 62	4	1	0.00875347	0.879543	nc
Bb	Pfam	PF03188	Eukaryotic cytochrome b561	4	1	0.00875347	0.879543	nc
Bb	Pfam	PF02407	Putative viral replication protein	4	1	0.00875347	0.879543	nc
Bb	Pfam	PF07177	Neuralized	13	2	0.00868416	1.60851	nc
Bb	Pfam	PF00023	Ankyrin repeat	100	7	0.00870499	3.98857	nc
Bb	Pfam	PF02037	SAP domain	14	2	0.0105846	1.5784	nc
Bb	Pfam	PF13365	Trypsin-like peptidase domain	14	2	0.0105846	1.5784	nc
Bb	Pfam	PF02263	Guanylate-binding protein, N-terminal domain	14	2	0.0105846	1.5784	nc
Bb	Pfam	PF05050	Methyltransferase FkbM domain	14	2	0.0105846	1.5784	nc
Bb	Pfam	PF00271	Helicase conserved C-terminal domain	104	7	0.0106681	3.86811	nc
Bb	Pfam	PF12947	EGF domain	105	7	0.0112231	3.838	nc
Bb	Pfam	PF00629	MAM domain, meprin/A5/mu	64	5	0.0118546	3.07269	nc
Bb	Pfam	PF00125	Core histone H2A/H2B/H3/H4	29	3	0.0124037	2.12669	nc
Bb	Pfam	PF13964	Kelch motif	29	3	0.0124037	2.12669	nc
Bb	Pfam	PF09815	XK-related protein	15	2	0.0123446	1.54829	nc
Bb	Pfam	PF16124	RecQ zinc-binding	5	1	0.0123938	0.849429	nc
Bb	Pfam	PF20256	Molybdopterin cofactor-binding domain	5	1	0.0123938	0.849429	nc
Bb	Pfam	PF00941	FAD binding domain in molybdopterin dehydrogenase	5	1	0.0123938	0.849429	nc
Bb	Pfam	PF00136	DNA polymerase family B	5	1	0.0123938	0.849429	nc
Bb	Pfam	PF18803	CxC2 like cysteine cluster associated with KDZ transposases	5	1	0.0123938	0.849429	nc
Bb	Pfam	PF03104	DNA polymerase family B, exonuclease domain	5	1	0.0123938	0.849429	nc
Bb	Pfam	PF01315	Aldehyde oxidase and xanthine dehydrogenase, a/b hammerhead domain	5	1	0.0123938	0.849429	nc
Bb	Pfam	PF06309	Torsin	5	1	0.0123938	0.849429	nc
Bb	Pfam	PF10591	Secreted protein acidic and rich in cysteine Ca binding region	5	1	0.0123938	0.849429	nc
Bb	Pfam	PF01799	[2Fe-2S] binding domain	5	1	0.0123938	0.849429	nc
Bb	Pfam	PF03450	CO dehydrogenase flavoprotein C-terminal domain	5	1	0.0123938	0.849429	nc
Bb	Pfam	PF03372	Endonuclease/Exonuclease/phosphatase family	30	3	0.0128762	2.09657	nc
Bb	Pfam	PF13920	Zinc finger, C3HC4 type (RING finger)	67	5	0.0133775	2.98234	nc
Bb	Pfam	PF01753	MYND finger	48	4	0.0137075	2.55451	nc
Bb	Pfam	PF00754	F5/8 type C domain	210	11	0.014167	4.676	nc
Bb	Pfam	PF00530	Scavenger receptor cysteine-rich domain	90	6	0.0148727	3.28971	nc
Bb	Pfam	PF13912	C2H2-type zinc finger	69	5	0.0150434	2.92211	nc
Bb	Pfam	PF00644	Poly(ADP-ribose) polymerase catalytic domain	32	3	0.0156214	2.03634	nc
Bb	Pfam	PF12248	Farnesoic acid 0-methyl transferase	32	3	0.0156214	2.03634	nc
Bb	Pfam	PF00385	Chromo (CHRromatin Organisation MOdifier) domain	17	2	0.0157058	1.48806	nc
Bb	Pfam	PF05199	GMC oxidoreductase	6	1	0.016182	0.819314	nc
Bb	Pfam	PF02738	Molybdopterin cofactor-binding domain	6	1	0.016182	0.819314	nc
Bb	Pfam	PF00459	Inositol monophosphatase family	6	1	0.016182	0.819314	nc
Bb	Pfam	PF06701	Mib_herc2	6	1	0.016182	0.819314	nc
Bb	Pfam	PF02170	PAZ domain	6	1	0.016182	0.819314	nc
Bb	Pfam	PF05743	UEV domain	6	1	0.016182	0.819314	nc
Bb	Pfam	PF05183	RNA dependent RNA polymerase	6	1	0.016182	0.819314	nc
Bb	Pfam	PF00795	Carbon-nitrogen hydrolase	6	1	0.016182	0.819314	nc
Bb	Pfam	PF02807	ATP:guanido phosphotransferase, N-terminal domain	6	1	0.016182	0.819314	nc
Bb	Pfam	PF10545	Alcohol dehydrogenase transcription factor Myb/SANT-like	6	1	0.016182	0.819314	nc
Bb	Pfam	PF02023	SCAN domain	6	1	0.016182	0.819314	nc
Bb	Pfam	PF00217	ATP:guanido phosphotransferase, C-terminal catalytic domain	6	1	0.016182	0.819314	nc
Bb	Pfam	PF07707	BTB And C-terminal Kelch	165	9	0.0162526	4.03114	nc
Bb	Pfam	PF17039	Fucosyltransferase, N-terminal	18	2	0.0171064	1.45794	nc
Bb	Pfam	PF01826	Trypsin Inhibitor like cysteine rich domain	53	4	0.0184091	2.40394	nc
Bb	Pfam	PF00852	Glycosyltransferase family 10 (fucosyltransferase) C-term	19	2	0.019727	1.42783	nc
Bb	Pfam	PF17170	6-bladed beta-propeller	54	4	0.0196671	2.37383	nc
Bb	Pfam	PF00773	RNB domain	7	1	0.020605	0.7892	nc
Bb	Pfam	PF01764	Lipase (class 3)	7	1	0.020605	0.7892	nc
Bb	Pfam	PF06918	Protein of unknown function (DUF1280)	7	1	0.020605	0.7892	nc
Bb	Pfam	PF18044	CCCH-type zinc finger	7	1	0.020605	0.7892	nc
Bb	Pfam	PF12714	TILa domain	7	1	0.020605	0.7892	nc
Bb	Pfam	PF04438	HIT zinc finger	7	1	0.020605	0.7892	nc
Bb	Pfam	PF02171	Piwi domain	7	1	0.020605	0.7892	nc
Bb	Pfam	PF04089	BRICHOS domain	20	2	0.0217399	1.39771	nc
Bb	Pfam	PF00024	PAN domain	37	3	0.0223307	1.88577	nc
Bb	Pfam	PF00149	Calcineurin-like phosphoesterase	37	3	0.0223307	1.88577	nc
Bb	Pfam	PF00685	Sulfotransferase domain	57	4	0.0231467	2.28349	nc
Bb	Pfam	PF02338	OTU-like cysteine protease	21	2	0.0244011	1.3676	nc
Bb	Pfam	PF12012	Domain of unknown function (DUF3504)	8	1	0.025499	0.759086	nc
Bb	Pfam	PF18738	DZIP3/ hRUL138-like HEPN	8	1	0.025499	0.759086	nc
Bb	Pfam	PF13472	GDSL-like Lipase/Acylhydrolase family	8	1	0.025499	0.759086	nc
Bb	Pfam	PF16622	zinc-finger C2H2-type	8	1	0.025499	0.759086	nc
Bb	Pfam	PF00931	NB-ARC domain	8	1	0.025499	0.759086	nc
Bb	Pfam	PF00111	2Fe-2S iron-sulfur cluster binding domain	8	1	0.025499	0.759086	nc
Bb	Pfam	PF00651	BTB/POZ domain	234	11	0.0251817	3.95326	nc
Bb	Pfam	PF01344	Kelch motif	129	7	0.0258427	3.11526	nc
Bb	Pfam	PF00536	SAM domain (Sterile alpha motif)	60	4	0.0270516	2.19314	nc
Bb	Pfam	PF00643	B-box zinc finger	184	9	0.0287119	3.45897	nc
Bb	Pfam	PF06155	Gamma-butyrobetaine hydroxylase-like, N-terminal	9	1	0.0307396	0.728971	nc
Bb	Pfam	PF00957	Synaptobrevin	9	1	0.0307396	0.728971	nc
Bb	Pfam	PF00665	Integrase core domain	9	1	0.0307396	0.728971	nc
Bb	Pfam	PF14707	C-terminal region of aryl-sulfatase	9	1	0.0307396	0.728971	nc
Bb	Pfam	PF00388	Phosphatidylinositol-specific phospholipase C, X domain	9	1	0.0307396	0.728971	nc
Bb	Pfam	PF12902	Ferritin-like	9	1	0.0307396	0.728971	nc
Bb	Pfam	PF01477	PLAT/LH2 domain	135	7	0.0316447	2.93457	nc
Bb	Pfam	PF19193	Tectonin domain	24	2	0.0321666	1.27726	nc
Bb	Pfam	PF07974	EGF-like domain	24	2	0.0321666	1.27726	nc
Bb	Pfam	PF00431	CUB domain	217	10	0.0327547	3.4652	nc
Bb	Pfam	PF13637	Ankyrin repeats (many copies)	87	5	0.0331259	2.38006	nc
Bb	Pfam	PF12796	Ankyrin repeats (3 copies)	275	12	0.0334977	3.71857	nc
Bb	Pfam	PF07647	SAM domain (Sterile alpha motif)	25	2	0.0351634	1.24714	nc
Bb	Pfam	PF13923	Zinc finger, C3HC4 type (RING finger)	44	3	0.0352258	1.67497	nc
Bb	Pfam	PF00078	Reverse transcriptase (RNA-dependent DNA polymerase)	44	3	0.0352258	1.67497	nc
Bb	Pfam	PF01408	Oxidoreductase family, NAD-binding Rossmann fold	10	1	0.035321	0.698857	nc
Bb	Pfam	PF20478	P2X purinoreceptor 7 intracellular domain	10	1	0.035321	0.698857	nc
Bb	Pfam	PF01073	3-beta hydroxysteroid dehydrogenase/isomerase family	10	1	0.035321	0.698857	nc
Bb	Pfam	PF13553	Function to find	10	1	0.035321	0.698857	nc
Bb	Pfam	PF02894	Oxidoreductase family, C-terminal alpha/beta domain	10	1	0.035321	0.698857	nc
Bb	Pfam	PF08434	Calcium-activated chloride channel N terminal	10	1	0.035321	0.698857	nc
Bb	Pfam	PF00004	ATPase family associated with various cellular activities (AAA)	45	3	0.0366949	1.64486	nc
Bb	Pfam	PF01661	Macro domain	26	2	0.037356	1.21703	nc
Bb	Pfam	PF00096	Zinc finger, C2H2 type	437	17	0.040975	3.84006	nc
Bb	Pfam	PF07859	alpha/beta hydrolase fold	11	1	0.0411162	0.668743	nc
Bb	Pfam	PF02984	Cyclin, C-terminal domain	11	1	0.0411162	0.668743	nc
Bb	Pfam	PF09458	H-type lectin domain	11	1	0.0411162	0.668743	nc
Bb	Pfam	PF05735	Thrombospondin C-terminal region	12	1	0.0476253	0.638629	nc
Bb	Pfam	PF03024	Folate receptor family	12	1	0.0476253	0.638629	nc
Bb	Pfam	PF02825	WWE domain	12	1	0.0476253	0.638629	nc
Bb	Pfam	PF13847	Methyltransferase domain	12	1	0.0476253	0.638629	nc
Bb	Pfam	PF00193	Extracellular link domain	12	1	0.0476253	0.638629	nc
Bb	Pfam	PF01234	NNMT/PNMT/TEMT family	12	1	0.0476253	0.638629	nc
Bb	Pfam	PF00884	Sulfatase	29	2	0.0474518	1.12669	nc
Bb	Pfam	PF06990	Galactose-3-O-sulfotransferase	97	5	0.0475616	2.07891	nc
Bb	Pfam	PF17921	Integrase zinc binding domain	13	1	0.0540204	0.608514	nc
Bb	Pfam	PF06083	Interleukin-17	13	1	0.0540204	0.608514	nc
Bb	Pfam	PF08205	CD80-like C2-set immunoglobulin domain	31	2	0.055148	1.06646	nc
Bb	Pfam	PF00201	UDP-glucoronosyl and UDP-glucosyl transferase	31	2	0.055148	1.06646	nc
Bb	Pfam	PF00656	Caspase domain	31	2	0.055148	1.06646	nc
Bb	Pfam	PF18102	Deltex C-terminal domain	14	1	0.0607663	0.5784	nc
Bb	Pfam	PF02412	Thrombospondin type 3 repeat	14	1	0.0607663	0.5784	nc
Bb	Pfam	PF13561	Enoyl-(Acyl carrier protein) reductase	34	2	0.0684101	0.976114	nc
Bb	Pfam	PF13489	Methyltransferase domain	35	2	0.0731863	0.946	nc
Bb	Pfam	PF08016	Polycystin cation channel	109	5	0.0731965	1.71754	nc
Bb	Pfam	PF00630	Filamin/ABP280 repeat	36	2	0.077792	0.915886	nc
Bb	Pfam	PF20519	Polycystin domain	86	4	0.0832464	1.41017	nc
Bb	Pfam	PF00229	TNF(Tumour Necrosis Factor) family	17	1	0.0841228	0.488057	nc
Bb	Pfam	PF02668	Taurine catabolism dioxygenase TauD, TfdA family	17	1	0.0841228	0.488057	nc
Bb	Pfam	PF01391	Collagen triple helix repeat (20 copies)	115	5	0.0882581	1.53686	nc
Bb	Pfam	PF15711	Interleukin-like EMT inducer	18	1	0.0922171	0.457943	nc
Bb	Pfam	PF04103	CD20-like family	19	1	0.101015	0.427829	nc
Bb	Pfam	PF02140	Galactose binding lectin domain	42	2	0.108837	0.7352	nc
Bb	Pfam	PF00097	Zinc finger, C3HC4 type (RING finger)	42	2	0.108837	0.7352	nc
Bb	Pfam	PF13639	Ring finger domain	42	2	0.108837	0.7352	nc
Bb	Pfam	PF00069	Protein kinase domain	243	9	0.108114	1.68223	nc
Bb	Pfam	PF00134	Cyclin, N-terminal domain	20	1	0.108168	0.397714	nc
Bb	Pfam	PF13229	Right handed beta helix region	20	1	0.108168	0.397714	nc
Bb	Pfam	PF02460	Patched family	21	1	0.116977	0.3676	nc
Bb	Pfam	PF08241	Methyltransferase domain	22	1	0.126143	0.337486	nc
Bb	Pfam	PF03351	DOMON domain	23	1	0.135446	0.307371	nc
Bb	Pfam	PF02014	Reeler domain	24	1	0.144601	0.277257	nc
Bb	Pfam	PF00082	Subtilase family	24	1	0.144601	0.277257	nc
Bb	Pfam	PF01390	SEA domain	77	3	0.152948	0.6812	nc
Bb	Pfam	PF01762	Galactosyltransferase	25	1	0.152993	0.247143	nc
Bb	Pfam	PF13649	Methyltransferase domain	25	1	0.152993	0.247143	nc
Bb	Pfam	PF13306	BspA type Leucine rich repeat region (6 copies)	50	2	0.153254	0.494286	nc
Bb	Pfam	PF00028	Cadherin domain	50	2	0.153254	0.494286	nc
Bb	Pfam	PF00413	Matrixin	26	1	0.160496	0.217029	nc
Bb	Pfam	PF03098	Animal haem peroxidase	26	1	0.160496	0.217029	nc
Bb	Pfam	PF13465	Zinc-finger double domain	26	1	0.160496	0.217029	nc
Bb	Pfam	PF13385	Concanavalin A-like lectin/glucanases superfamily	52	2	0.16413	0.434057	nc
Bb	Pfam	PF17517	IgGFc binding protein	27	1	0.168488	0.186914	nc
Bb	Pfam	PF01607	Chitin binding Peritrophin-A domain	27	1	0.168488	0.186914	nc
Bb	Pfam	PF13445	RING-type zinc-finger	142	5	0.169942	0.723772	nc
Bb	Pfam	PF13857	Ankyrin repeats (many copies)	28	1	0.176715	0.1568	nc
Bb	Pfam	PF01463	Leucine rich repeat C-terminal domain	28	1	0.176715	0.1568	nc
Bb	Pfam	PF01400	Astacin (Peptidase family M12A)	29	1	0.18584	0.126686	nc
Bb	Pfam	PF07686	Immunoglobulin V-set domain	85	3	0.186831	0.440286	nc
Bb	Pfam	PF00892	EamA-like transporter family	30	1	0.194633	0.0965715	nc
Bb	Pfam	PF00354	Pentaxin family	31	1	0.204087	0.0664572	nc
Bb	Pfam	PF00628	PHD-finger	32	1	0.213187	0.036343	nc
Bb	Pfam	PF00102	Protein-tyrosine phosphatase	32	1	0.213187	0.036343	nc
Bb	Pfam	PF13181	Tetratricopeptide repeat	63	2	0.233284	0.1028	nc
Bb	Pfam	PF07679	Immunoglobulin I-set domain	196	6	0.247966	0.0976006	nc
Bb	Pfam	PF00089	Trypsin	66	2	0.253482	0.0124573	nc
Bb	Pfam	PF13895	Immunoglobulin domain	37	1	0.260247	-0.114228	nc
Bb	Pfam	PF00083	Sugar (and other) transporter	37	1	0.260247	-0.114228	nc
Bb	Pfam	PF00240	Ubiquitin family	38	1	0.269113	-0.144343	nc
Bb	Pfam	PF00058	Low-density lipoprotein receptor repeat class B	39	1	0.278365	-0.174457	nc
Bb	Pfam	PF01825	GPCR proteolysis site, GPS, motif	103	3	0.28128	-0.101771	nc
Bb	Pfam	PF02010	REJ domain	41	1	0.296694	-0.234686	nc
Bb	Pfam	PF00386	C1q domain	42	1	0.305761	-0.2648	nc
Bb	Pfam	PF07648	Kazal-type serine protease inhibitor domain	43	1	0.314754	-0.294914	nc
Bb	Pfam	PF00047	Immunoglobulin domain	45	1	0.333589	-0.355143	nc
Bb	Pfam	PF00535	Glycosyl transferase family 2	46	1	0.34236	-0.385257	nc
Bb	Pfam	PF01392	Fz domain	47	1	0.35104	-0.415371	nc
Bb	Pfam	PF00057	Low-density lipoprotein receptor domain class A	188	5	0.354074	-0.661485	nc
Bb	Pfam	PF00051	Kringle domain	156	4	0.374201	-0.697828	nc
Bb	Pfam	PF13202	EF hand	51	1	0.386021	-0.535828	nc
Bb	Pfam	PF12937	F-box-like	52	1	0.39422	-0.565943	nc
Bb	Pfam	PF00017	SH2 domain	55	1	0.420828	-0.656286	nc
Bb	Pfam	PF00090	Thrombospondin type 1 domain	99	2	0.472588	-0.981314	nc
Bb	Pfam	PF02214	BTB/POZ domain	62	1	0.480389	-0.867086	nc
Bb	Pfam	PF00106	short chain dehydrogenase	102	2	0.489697	-1.07166	nc
Bb	Pfam	PF00001	7 transmembrane receptor (rhodopsin family)	457	11	0.493838	-2.76223	nc
Bb	Pfam	PF14604	Variant SH3 domain	71	1	0.549432	-1.13811	nc
Bb	Pfam	PF00067	Cytochrome P450	156	3	0.566071	-1.69783	nc
Bb	Pfam	PF00010	Helix-loop-helix DNA-binding domain	77	1	0.589939	-1.3188	nc
Bb	Pfam	PF00002	7 transmembrane receptor (Secretin family)	77	1	0.589939	-1.3188	nc
Bb	Pfam	PF13909	C2H2-type zinc-finger domain	212	4	0.626442	-2.38423	nc
Bb	Pfam	PF00777	Glycosyltransferase family 29 (sialyltransferase)	160	2	0.776632	-2.81829	nc
Bb	Pfam	PF00076	RNA recognition motif. (a.k.a. RRM, RBD, or RNP domain)	112	1	0.780702	-2.3728	nc
Bb	Pfam	PF02932	Neurotransmitter-gated ion-channel transmembrane region	168	2	0.799607	-3.0592	nc
Bb	Pfam	PF02931	Neurotransmitter-gated ion-channel ligand binding domain	179	2	0.83061	-3.39046	nc
Bb	Gene Onthology	GO:0033151	V(D)J recombination	1	1	0	0.969886	biological_process
Bb	Gene Onthology	GO:0031507	heterochromatin formation	1	1	0	0.969886	biological_process
Bb	Gene Onthology	GO:0050830	defense response to Gram-positive bacterium	1	1	0	0.969886	biological_process
Bb	Gene Onthology	GO:0042720	mitochondrial inner membrane peptidase complex	1	1	0	0.969886	cellular_component
Bb	Gene Onthology	GO:0050829	defense response to Gram-negative bacterium	1	1	0	0.969886	biological_process
Bb	Gene Onthology	GO:0005515	protein binding	4220	215	2.77e-34	87.9177	molecular_function
Bb	Gene Onthology	GO:0007165	signal transduction	495	61	2.22e-28	46.0934	biological_process
Bb	Gene Onthology	GO:0042981	regulation of apoptotic process	192	28	1.76e-15	22.2181	biological_process
Bb	Gene Onthology	GO:0008773	[protein-PII] uridylyltransferase activity	80	17	9.16e-13	14.5909	molecular_function
Bb	Gene Onthology	GO:0005509	calcium ion binding	986	58	1.03e-11	28.3073	molecular_function
Bb	Gene Onthology	GO:0015074	DNA integration	34	11	3.63e-11	9.97611	biological_process
Bb	Gene Onthology	GO:0002224	toll-like receptor signaling pathway	54	12	9.52e-10	10.3738	biological_process
Bb	Gene Onthology	GO:0006955	immune response	80	14	1.36e-09	11.5909	biological_process
Bb	Gene Onthology	GO:0006310	DNA recombination	41	10	6.98e-09	8.76531	biological_process
Bb	Gene Onthology	GO:0005525	GTP binding	248	23	6.61e-09	15.5317	molecular_function
Bb	Gene Onthology	GO:0003676	nucleic acid binding	465	30	1.9e-07	15.9969	molecular_function
Bb	Gene Onthology	GO:0032732	positive regulation of interleukin-1 production	7	4	9.03e-07	3.7892	biological_process
Bb	Gene Onthology	GO:0002020	protease binding	30	7	1.36e-06	6.09657	molecular_function
Bb	Gene Onthology	GO:0070513	death domain binding	30	7	1.36e-06	6.09657	molecular_function
Bb	Gene Onthology	GO:0004672	protein kinase activity	492	29	1.81e-06	14.1838	molecular_function
Bb	Gene Onthology	GO:0004197	cysteine-type endopeptidase activity	119	13	1.74e-06	9.4164	molecular_function
Bb	Gene Onthology	GO:0006468	protein phosphorylation	503	29	2.62e-06	13.8525	biological_process
Bb	Gene Onthology	GO:0004386	helicase activity	48	8	4.66e-06	6.55451	molecular_function
Bb	Gene Onthology	GO:0005524	ATP binding	1022	45	7.71e-06	14.2232	molecular_function
Bb	Gene Onthology	GO:0020037	heme binding	837	39	8.83e-06	13.7943	molecular_function
Bb	Gene Onthology	GO:0007160	cell-matrix adhesion	56	8	1.61e-05	6.3136	biological_process
Bb	Gene Onthology	GO:0005871	kinesin complex	12	4	1.97e-05	3.63863	cellular_component
Bb	Gene Onthology	GO:0005200	structural constituent of cytoskeleton	13	4	2.98e-05	3.60851	molecular_function
Bb	Gene Onthology	GO:0015267	channel activity	13	4	2.98e-05	3.60851	molecular_function
Bb	Gene Onthology	GO:0060261	positive regulation of transcription initiation by RNA polymerase II	7	3	4.11e-05	2.7892	biological_process
Bb	Gene Onthology	GO:0004540	RNA nuclease activity	14	4	4.19e-05	3.5784	molecular_function
Bb	Gene Onthology	GO:0140662	ATP-dependent protein folding chaperone	27	5	9.88e-05	4.18691	molecular_function
Bb	Gene Onthology	GO:0008146	sulfotransferase activity	97	9	0.000202745	6.07891	molecular_function
Bb	Gene Onthology	GO:0008234	cysteine-type peptidase activity	62	7	0.000239859	5.13291	molecular_function
Bb	Gene Onthology	GO:0006508	proteolysis	463	23	0.000245314	9.05709	biological_process
Bb	Gene Onthology	GO:0016757	glycosyltransferase activity	144	11	0.000266245	6.66354	molecular_function
Bb	Gene Onthology	GO:0016051	carbohydrate biosynthetic process	35	5	0.000407376	3.946	biological_process
Bb	Gene Onthology	GO:0047961	glycine N-acyltransferase activity	5	2	0.000461251	1.84943	molecular_function
Bb	Gene Onthology	GO:0005874	microtubule	23	4	0.000479693	3.30737	cellular_component
Bb	Gene Onthology	GO:0007017	microtubule-based process	38	5	0.000608209	3.85566	biological_process
Bb	Gene Onthology	GO:0008270	zinc ion binding	663	28	0.000727942	8.03423	molecular_function
Bb	Gene Onthology	GO:0004888	transmembrane signaling receptor activity	322	17	0.000713416	7.3032	molecular_function
Bb	Gene Onthology	GO:0016540	protein autoprocessing	6	2	0.000802748	1.81931	biological_process
Bb	Gene Onthology	GO:0004842	ubiquitin-protein transferase activity	81	7	0.00125234	4.56074	molecular_function
Bb	Gene Onthology	GO:0004713	protein tyrosine kinase activity	127	9	0.0014254	5.17549	molecular_function
Bb	Gene Onthology	GO:0006812	monoatomic cation transport	30	4	0.00152925	3.09657	biological_process
Bb	Gene Onthology	GO:0042246	tissue regeneration	17	3	0.00151308	2.48806	biological_process
Bb	Gene Onthology	GO:0035694	mitochondrial protein catabolic process	2	1	0.00173091	0.939771	biological_process
Bb	Gene Onthology	GO:0006435	threonyl-tRNA aminoacylation	2	1	0.00173091	0.939771	biological_process
Bb	Gene Onthology	GO:0007250	activation of NF-kappaB-inducing kinase activity	2	1	0.00173091	0.939771	biological_process
Bb	Gene Onthology	GO:0032366	intracellular sterol transport	2	1	0.00173091	0.939771	biological_process
Bb	Gene Onthology	GO:0009374	biotin binding	2	1	0.00173091	0.939771	molecular_function
Bb	Gene Onthology	GO:0000811	GINS complex	2	1	0.00173091	0.939771	cellular_component
Bb	Gene Onthology	GO:0046330	positive regulation of JNK cascade	2	1	0.00173091	0.939771	biological_process
Bb	Gene Onthology	GO:0003677	DNA binding	446	20	0.00166441	6.56903	molecular_function
Bb	Gene Onthology	GO:0038007	netrin-activated signaling pathway	8	2	0.00164417	1.75909	biological_process
Bb	Gene Onthology	GO:0005042	netrin receptor activity	8	2	0.00164417	1.75909	molecular_function
Bb	Gene Onthology	GO:0000175	3'-5'-RNA exonuclease activity	8	2	0.00164417	1.75909	molecular_function
Bb	Gene Onthology	GO:0005044	scavenger receptor activity	112	8	0.00185174	4.6272	molecular_function
Bb	Gene Onthology	GO:0003950	NAD+-protein poly-ADP-ribosyltransferase activity	33	4	0.00185583	3.00623	molecular_function
Bb	Gene Onthology	GO:0071797	LUBAC complex	3	1	0.00404982	0.909657	cellular_component
Bb	Gene Onthology	GO:0016597	amino acid binding	3	1	0.00404982	0.909657	molecular_function
Bb	Gene Onthology	GO:0016743	carboxyl- or carbamoyltransferase activity	3	1	0.00404982	0.909657	molecular_function
Bb	Gene Onthology	GO:0004854	xanthine dehydrogenase activity	3	1	0.00404982	0.909657	molecular_function
Bb	Gene Onthology	GO:0045182	translation regulator activity	3	1	0.00404982	0.909657	molecular_function
Bb	Gene Onthology	GO:0008934	inositol monophosphate 1-phosphatase activity	3	1	0.00404982	0.909657	molecular_function
Bb	Gene Onthology	GO:0043065	positive regulation of apoptotic process	3	1	0.00404982	0.909657	biological_process
Bb	Gene Onthology	GO:0001227	DNA-binding transcription repressor activity, RNA polymerase II-specific	3	1	0.00404982	0.909657	molecular_function
Bb	Gene Onthology	GO:0031012	extracellular matrix	12	2	0.0050179	1.63863	cellular_component
Bb	Gene Onthology	GO:0007155	cell adhesion	134	8	0.00556943	3.96469	biological_process
Bb	Gene Onthology	GO:0003713	transcription coactivator activity	27	3	0.00627569	2.18691	molecular_function
Bb	Gene Onthology	GO:0051276	chromosome organization	4	1	0.00687076	0.879543	biological_process
Bb	Gene Onthology	GO:0050790	regulation of catalytic activity	4	1	0.00687076	0.879543	biological_process
Bb	Gene Onthology	GO:0006685	sphingomyelin catabolic process	4	1	0.00687076	0.879543	biological_process
Bb	Gene Onthology	GO:0035194	regulatory ncRNA-mediated post-transcriptional gene silencing	4	1	0.00687076	0.879543	biological_process
Bb	Gene Onthology	GO:0032574	5'-3' RNA helicase activity	4	1	0.00687076	0.879543	molecular_function
Bb	Gene Onthology	GO:0003730	mRNA 3'-UTR binding	4	1	0.00687076	0.879543	molecular_function
Bb	Gene Onthology	GO:0016888	endodeoxyribonuclease activity, producing 5'-phosphomonoesters	4	1	0.00687076	0.879543	molecular_function
Bb	Gene Onthology	GO:0016567	protein ubiquitination	68	5	0.00725909	2.95223	biological_process
Bb	Gene Onthology	GO:0003796	lysozyme activity	15	2	0.00854931	1.54829	molecular_function
Bb	Gene Onthology	GO:0097200	cysteine-type endopeptidase activity involved in execution phase of apoptosis	5	1	0.0102686	0.849429	molecular_function
Bb	Gene Onthology	GO:0019005	SCF ubiquitin ligase complex	5	1	0.0102686	0.849429	cellular_component
Bb	Gene Onthology	GO:0006417	regulation of translation	5	1	0.0102686	0.849429	biological_process
Bb	Gene Onthology	GO:0009263	deoxyribonucleotide biosynthetic process	5	1	0.0102686	0.849429	biological_process
Bb	Gene Onthology	GO:0016021	GO_0016021	1696	50	0.0118873	-1.07382	NA
Bb	Gene Onthology	GO:0004111	creatine kinase activity	6	1	0.0142441	0.819314	molecular_function
Bb	Gene Onthology	GO:0006308	DNA catabolic process	6	1	0.0142441	0.819314	biological_process
Bb	Gene Onthology	GO:0046314	phosphocreatine biosynthetic process	6	1	0.0142441	0.819314	biological_process
Bb	Gene Onthology	GO:0004767	sphingomyelin phosphodiesterase activity	6	1	0.0142441	0.819314	molecular_function
Bb	Gene Onthology	GO:0003968	RNA-dependent RNA polymerase activity	6	1	0.0142441	0.819314	molecular_function
Bb	Gene Onthology	GO:0006629	lipid metabolic process	81	5	0.0149481	2.56074	biological_process
Bb	Gene Onthology	GO:0008417	fucosyltransferase activity	19	2	0.0148957	1.42783	molecular_function
Bb	Gene Onthology	GO:0030527	structural constituent of chromatin	39	3	0.0184976	1.82554	molecular_function
Bb	Gene Onthology	GO:0007517	muscle organ development	7	1	0.0179387	0.7892	biological_process
Bb	Gene Onthology	GO:0030374	nuclear receptor coactivator activity	7	1	0.0179387	0.7892	molecular_function
Bb	Gene Onthology	GO:0046855	obsolete inositol phosphate dephosphorylation	7	1	0.0179387	0.7892	biological_process
Bb	Gene Onthology	GO:0004536	DNA nuclease activity	7	1	0.0179387	0.7892	molecular_function
Bb	Gene Onthology	GO:0001671	ATPase activator activity	7	1	0.0179387	0.7892	molecular_function
Bb	Gene Onthology	GO:0034968	obsolete histone lysine methylation	7	1	0.0179387	0.7892	biological_process
Bb	Gene Onthology	GO:0000786	nucleosome	42	3	0.022309	1.7352	cellular_component
Bb	Gene Onthology	GO:0016614	oxidoreductase activity, acting on CH-OH group of donors	8	1	0.0222134	0.759086	molecular_function
Bb	Gene Onthology	GO:0043531	ADP binding	8	1	0.0222134	0.759086	molecular_function
Bb	Gene Onthology	GO:0016811	hydrolase activity, acting on carbon-nitrogen (but not peptide) bonds, in linear amides	8	1	0.0222134	0.759086	molecular_function
Bb	Gene Onthology	GO:0006432	phenylalanyl-tRNA aminoacylation	8	1	0.0222134	0.759086	biological_process
Bb	Gene Onthology	GO:0005741	mitochondrial outer membrane	9	1	0.027116	0.728971	cellular_component
Bb	Gene Onthology	GO:0006325	chromatin organization	9	1	0.027116	0.728971	biological_process
Bb	Gene Onthology	GO:0004519	endonuclease activity	9	1	0.027116	0.728971	molecular_function
Bb	Gene Onthology	GO:0031146	SCF-dependent proteasomal ubiquitin-dependent protein catabolic process	9	1	0.027116	0.728971	biological_process
Bb	Gene Onthology	GO:0001733	galactosylceramide sulfotransferase activity	97	5	0.0287952	2.07891	molecular_function
Bb	Gene Onthology	GO:0009247	glycolipid biosynthetic process	97	5	0.0287952	2.07891	biological_process
Bb	Gene Onthology	GO:0007585	respiratory gaseous exchange by respiratory system	10	1	0.0316545	0.698857	biological_process
Bb	Gene Onthology	GO:0003854	3-beta-hydroxy-delta5-steroid dehydrogenase (NAD+) activity	10	1	0.0316545	0.698857	molecular_function
Bb	Gene Onthology	GO:0006694	steroid biosynthetic process	10	1	0.0316545	0.698857	biological_process
Bb	Gene Onthology	GO:0046034	ATP metabolic process	10	1	0.0316545	0.698857	biological_process
Bb	Gene Onthology	GO:0030145	manganese ion binding	11	1	0.0368575	0.668743	molecular_function
Bb	Gene Onthology	GO:0043022	ribosome binding	11	1	0.0368575	0.668743	molecular_function
Bb	Gene Onthology	GO:0004714	transmembrane receptor protein tyrosine kinase activity	11	1	0.0368575	0.668743	molecular_function
Bb	Gene Onthology	GO:0046854	phosphatidylinositol phosphate biosynthetic process	11	1	0.0368575	0.668743	biological_process
Bb	Gene Onthology	GO:0008484	sulfuric ester hydrolase activity	29	2	0.0373296	1.12669	molecular_function
Bb	Gene Onthology	GO:0016887	ATP hydrolysis activity	108	5	0.0422352	1.74766	molecular_function
Bb	Gene Onthology	GO:0051087	protein-folding chaperone binding	12	1	0.0420118	0.638629	molecular_function
Bb	Gene Onthology	GO:0008194	UDP-glycosyltransferase activity	31	2	0.0434663	1.06646	molecular_function
Bb	Gene Onthology	GO:0046982	protein heterodimerization activity	55	3	0.0449132	1.34371	molecular_function
Bb	Gene Onthology	GO:0016772	transferase activity, transferring phosphorus-containing groups	13	1	0.0472278	0.608514	molecular_function
Bb	Gene Onthology	GO:0008199	ferric iron binding	13	1	0.0472278	0.608514	molecular_function
Bb	Gene Onthology	GO:0003746	translation elongation factor activity	13	1	0.0472278	0.608514	molecular_function
Bb	Gene Onthology	GO:0005125	cytokine activity	13	1	0.0472278	0.608514	molecular_function
Bb	Gene Onthology	GO:0016055	Wnt signaling pathway	33	2	0.048801	1.00623	biological_process
Bb	Gene Onthology	GO:0045901	positive regulation of translational elongation	14	1	0.0526822	0.5784	biological_process
Bb	Gene Onthology	GO:0004100	chitin synthase activity	14	1	0.0526822	0.5784	molecular_function
Bb	Gene Onthology	GO:0009253	peptidoglycan catabolic process	15	1	0.0588387	0.548286	biological_process
Bb	Gene Onthology	GO:0003887	DNA-directed DNA polymerase activity	15	1	0.0588387	0.548286	molecular_function
Bb	Gene Onthology	GO:0006807	obsolete nitrogen compound metabolic process	15	1	0.0588387	0.548286	biological_process
Bb	Gene Onthology	GO:0007156	homophilic cell adhesion via plasma membrane adhesion molecules	92	4	0.064501	1.22949	biological_process
Bb	Gene Onthology	GO:0140664	ATP-dependent DNA damage sensor activity	16	1	0.0646333	0.518171	molecular_function
Bb	Gene Onthology	GO:0005540	hyaluronic acid binding	16	1	0.0646333	0.518171	molecular_function
Bb	Gene Onthology	GO:0046872	metal ion binding	229	8	0.0734831	1.10383	molecular_function
Bb	Gene Onthology	GO:0052689	carboxylic ester hydrolase activity	19	1	0.086875	0.427829	molecular_function
Bb	Gene Onthology	GO:0005164	tumor necrosis factor receptor binding	20	1	0.094564	0.397714	molecular_function
Bb	Gene Onthology	GO:0016758	hexosyltransferase activity	45	2	0.0970862	0.644857	molecular_function
Bb	Gene Onthology	GO:0019843	rRNA binding	21	1	0.101314	0.3676	molecular_function
Bb	Gene Onthology	GO:0007219	Notch signaling pathway	21	1	0.101314	0.3676	biological_process
Bb	Gene Onthology	GO:0006260	DNA replication	47	2	0.105459	0.584629	biological_process
Bb	Gene Onthology	GO:0046983	protein dimerization activity	108	4	0.104918	0.747657	molecular_function
Bb	Gene Onthology	GO:0005886	plasma membrane	77	3	0.106981	0.6812	cellular_component
Bb	Gene Onthology	GO:0016779	nucleotidyltransferase activity	22	1	0.106585	0.337486	molecular_function
Bb	Gene Onthology	GO:0005739	mitochondrion	48	2	0.107831	0.554514	cellular_component
Bb	Gene Onthology	GO:0022848	acetylcholine-gated monoatomic cation-selective channel activity	23	1	0.113642	0.307372	molecular_function
Bb	Gene Onthology	GO:0008061	chitin binding	50	2	0.117066	0.494286	molecular_function
Bb	Gene Onthology	GO:0045211	postsynaptic membrane	24	1	0.120712	0.277257	cellular_component
Bb	Gene Onthology	GO:0006520	amino acid metabolic process	25	1	0.128205	0.247143	biological_process
Bb	Gene Onthology	GO:0009982	pseudouridine synthase activity	25	1	0.128205	0.247143	molecular_function
Bb	Gene Onthology	GO:0003779	actin binding	54	2	0.136077	0.373829	molecular_function
Bb	Gene Onthology	GO:0016020	membrane	1138	29	0.136295	-5.27005	cellular_component
Bb	Gene Onthology	GO:0030246	carbohydrate binding	86	3	0.1366	0.410172	molecular_function
Bb	Gene Onthology	GO:0005615	extracellular space	27	1	0.140982	0.186914	cellular_component
Bb	Gene Onthology	GO:0004601	peroxidase activity	27	1	0.140982	0.186914	molecular_function
Bb	Gene Onthology	GO:0051537	2 iron, 2 sulfur cluster binding	27	1	0.140982	0.186914	molecular_function
Bb	Gene Onthology	GO:0050661	NADP binding	28	1	0.147036	0.1568	molecular_function
Bb	Gene Onthology	GO:0006915	apoptotic process	28	1	0.147036	0.1568	biological_process
Bb	Gene Onthology	GO:0006397	mRNA processing	28	1	0.147036	0.1568	biological_process
Bb	Gene Onthology	GO:0071949	FAD binding	29	1	0.153473	0.126686	molecular_function
Bb	Gene Onthology	GO:0036211	protein modification process	29	1	0.153473	0.126686	biological_process
Bb	Gene Onthology	GO:0008081	phosphoric diester hydrolase activity	31	1	0.169674	0.0664572	molecular_function
Bb	Gene Onthology	GO:0051536	iron-sulfur cluster binding	32	1	0.17756	0.036343	molecular_function
Bb	Gene Onthology	GO:0016787	hydrolase activity	137	4	0.191942	-0.125657	molecular_function
Bb	Gene Onthology	GO:0015031	protein transport	34	1	0.193334	-0.0238856	biological_process
Bb	Gene Onthology	GO:0006979	response to oxidative stress	37	1	0.219473	-0.114228	biological_process
Bb	Gene Onthology	GO:0004725	protein tyrosine phosphatase activity	38	1	0.227349	-0.144343	molecular_function
Bb	Gene Onthology	GO:0004252	serine-type endopeptidase activity	109	3	0.229733	-0.282457	molecular_function
Bb	Gene Onthology	GO:0008076	voltage-gated potassium channel complex	40	1	0.24298	-0.204571	cellular_component
Bb	Gene Onthology	GO:0004930	G protein-coupled receptor activity	573	14	0.24799	-3.25548	molecular_function
Bb	Gene Onthology	GO:0016579	protein deubiquitination	41	1	0.248558	-0.234686	biological_process
Bb	Gene Onthology	GO:0016616	oxidoreductase activity, acting on the CH-OH group of donors, NAD or NADP as acceptor	41	1	0.248558	-0.234686	molecular_function
Bb	Gene Onthology	GO:0016301	kinase activity	42	1	0.255464	-0.2648	molecular_function
Bb	Gene Onthology	GO:0007186	G protein-coupled receptor signaling pathway	581	14	0.259705	-3.4964	biological_process
Bb	Gene Onthology	GO:0008236	serine-type peptidase activity	43	1	0.261543	-0.294914	molecular_function
Bb	Gene Onthology	GO:0008017	microtubule binding	79	2	0.260504	-0.379028	molecular_function
Bb	Gene Onthology	GO:0043565	sequence-specific DNA binding	203	5	0.280739	-1.1132	molecular_function
Bb	Gene Onthology	GO:0005249	voltage-gated potassium channel activity	46	1	0.283763	-0.385257	molecular_function
Bb	Gene Onthology	GO:0000166	nucleotide binding	85	2	0.294124	-0.559714	molecular_function
Bb	Gene Onthology	GO:0006486	protein glycosylation	221	5	0.34812	-1.65526	biological_process
Bb	Gene Onthology	GO:0008168	methyltransferase activity	96	2	0.361286	-0.890971	molecular_function
Bb	Gene Onthology	GO:0051260	protein homooligomerization	62	1	0.415608	-0.867086	biological_process
Bb	Gene Onthology	GO:0005576	extracellular region	202	4	0.453414	-2.08309	cellular_component
Bb	Gene Onthology	GO:0006813	potassium ion transport	69	1	0.468518	-1.07789	biological_process
Bb	Gene Onthology	GO:0004222	metalloendopeptidase activity	117	2	0.484466	-1.52337	molecular_function
Bb	Gene Onthology	GO:0006470	protein dephosphorylation	72	1	0.487165	-1.16823	biological_process
Bb	Gene Onthology	GO:0003723	RNA binding	306	6	0.487271	-3.21497	molecular_function
Bb	Gene Onthology	GO:0005506	iron ion binding	212	4	0.485965	-2.38423	molecular_function
Bb	Gene Onthology	GO:0050660	flavin adenine dinucleotide binding	75	1	0.502309	-1.25857	molecular_function
Bb	Gene Onthology	GO:0003824	catalytic activity	314	6	0.508552	-3.45588	molecular_function
Bb	Gene Onthology	GO:0016705	oxidoreductase activity, acting on paired donors, with incorporation or reduction of molecular oxygen	175	3	0.526635	-2.27	molecular_function
Bb	Gene Onthology	GO:0008237	metallopeptidase activity	129	2	0.535671	-1.88474	molecular_function
Bb	Gene Onthology	GO:0004497	monooxygenase activity	178	3	0.535417	-2.36034	molecular_function
Bb	Gene Onthology	GO:0007166	cell surface receptor signaling pathway	84	1	0.553168	-1.5296	biological_process
Bb	Gene Onthology	GO:0034220	monoatomic ion transmembrane transport	253	4	0.633786	-3.61891	biological_process
Bb	Gene Onthology	GO:0008373	sialyltransferase activity	160	2	0.678699	-2.81829	molecular_function
Bb	Gene Onthology	GO:0005737	cytoplasm	165	2	0.696868	-2.96886	cellular_component
Bb	Gene Onthology	GO:0016491	oxidoreductase activity	342	5	0.739766	-5.29908	molecular_function
Bb	Gene Onthology	GO:0006412	translation	122	1	0.748759	-2.67394	biological_process
Bb	Gene Onthology	GO:0003924	GTPase activity	183	2	0.755725	-3.51091	molecular_function
Bb	Gene Onthology	GO:0005230	extracellular ligand-gated monoatomic ion channel activity	184	2	0.755498	-3.54103	molecular_function
Bb	Gene Onthology	GO:0006355	regulation of DNA-templated transcription	450	5	0.927297	-8.55143	biological_process
Bb	Gene Onthology	GO:0005216	monoatomic ion channel activity	335	3	0.936381	-7.08828	molecular_function
Bb	Gene Onthology	GO:0005634	nucleus	275	2	0.940411	-6.28143	cellular_component
Bb	Gene Onthology	GO:0003700	DNA-binding transcription factor activity	206	1	0.939394	-5.20354	molecular_function
Bb	Gene Onthology	GO:0006811	monoatomic ion transport	354	3	0.94234	-7.66046	biological_process
Bb	Gene Onthology	GO:0022857	transmembrane transporter activity	255	1	0.972738	-6.67914	molecular_function
Bb	Gene Onthology	GO:0055085	transmembrane transport	422	1	0.998472	-11.7082	biological_process
Bf	Pfam	PF03175	DNA polymerase type B, organellar and viral	2	2	0	1.9128	nc
Bf	Pfam	PF12762	ISXO2-like transposase domain	1	1	0	0.956398	nc
Bf	Pfam	PF13148	Protein of unknown function (DUF3987)	1	1	0	0.956398	nc
Bf	Pfam	PF02342	TerD domain	1	1	0	0.956398	nc
Bf	Pfam	PF18802	CxC1 like cysteine cluster associated with KDZ transposases	1	1	0	0.956398	nc
Bf	Pfam	PF01464	Transglycosylase SLT domain	1	1	0	0.956398	nc
Bf	Pfam	PF12191	Tumour necrosis factor receptor stn_TNFRSF12A_TNFR domain	1	1	0	0.956398	nc
Bf	Pfam	PF00531	Death domain	234	35	4.03026e-17	24.797	nc
Bf	Pfam	PF20231	Family of unknown function (DUF6589)	24	12	5.80792e-14	10.9535	nc
Bf	Pfam	PF01335	Death effector domain	57	16	4.84019e-13	13.5147	nc
Bf	Pfam	PF02841	Guanylate-binding protein, C-terminal domain	17	8	1.52994e-09	7.25876	nc
Bf	Pfam	PF02263	Guanylate-binding protein, N-terminal domain	20	8	9.07852e-09	7.12795	nc
Bf	Pfam	PF00656	Caspase domain	45	11	1.19372e-08	9.03789	nc
Bf	Pfam	PF13820	Putative nucleic acid-binding region	16	7	2.66439e-08	6.30236	nc
Bf	Pfam	PF04548	AIG1 family	12	6	6.82381e-08	5.47677	nc
Bf	Pfam	PF00084	Sushi repeat (SCR repeat)	265	24	1.662e-07	12.4453	nc
Bf	Pfam	PF10421	2'-5'-oligoadenylate synthetase 1, domain 2, C-terminus	9	5	2.78171e-07	4.60758	nc
Bf	Pfam	PF04089	BRICHOS domain	21	7	2.94335e-07	6.08435	nc
Bf	Pfam	PF02902	Ulp1 protease family, C-terminal catalytic domain	15	6	4.10809e-07	5.34596	nc
Bf	Pfam	PF16977	C-terminal domain of apextrin	13	5	4.44591e-06	4.43317	nc
Bf	Pfam	PF01079	Hint module	4	3	4.94781e-06	2.82559	nc
Bf	Pfam	PF00020	TNFR/NGFR cysteine-rich region	23	6	1.14167e-05	4.99714	nc
Bf	Pfam	PF13676	TIR domain	75	10	2.44876e-05	6.72981	nc
Bf	Pfam	PF13359	DDE superfamily endonuclease	17	5	2.45978e-05	4.25876	nc
Bf	Pfam	PF01510	N-acetylmuramoyl-L-alanine amidase	11	4	4.08709e-05	3.52037	nc
Bf	Pfam	PF18758	Kyakuja-Dileera-Zisupton transposase	6	3	5.76634e-05	2.73839	nc
Bf	Pfam	PF04970	Lecithin retinol acyltransferase	12	4	6.24252e-05	3.47677	nc
Bf	Pfam	PF02992	Transposase family tnp2	12	4	6.24252e-05	3.47677	nc
Bf	Pfam	PF02494	HYR domain	30	6	6.20674e-05	4.69193	nc
Bf	Pfam	PF18803	CxC2 like cysteine cluster associated with KDZ transposases	3	2	0.00014403	1.86919	nc
Bf	Pfam	PF13365	Trypsin-like peptidase domain	16	4	0.000281814	3.30236	nc
Bf	Pfam	PF00619	Caspase recruitment domain	101	10	0.000323543	5.59615	nc
Bf	Pfam	PF00096	Zinc finger, C2H2 type	717	35	0.000342727	3.73702	nc
Bf	Pfam	PF00008	EGF-like domain	294	19	0.000333761	6.18087	nc
Bf	Pfam	PF14704	Dermatopontin	9	3	0.000339517	2.60758	nc
Bf	Pfam	PF00059	Lectin C-type domain	450	25	0.000393811	5.37889	nc
Bf	Pfam	PF01926	50S ribosome-binding GTPase	28	5	0.00038712	3.77913	nc
Bf	Pfam	PF16095	C-terminal of Roc, COR, domain	70	8	0.000377234	4.94783	nc
Bf	Pfam	PF13553	Function to find	19	4	0.000554383	3.17155	nc
Bf	Pfam	PF00755	Choline/Carnitine o-acyltransferase	19	4	0.000554383	3.17155	nc
Bf	Pfam	PF00791	ZU5 domain	31	5	0.000641921	3.64832	nc
Bf	Pfam	PF01823	MAC/Perforin domain	45	6	0.000697507	4.03789	nc
Bf	Pfam	PF20173	Family of unknown function (DUF6539)	5	2	0.000957823	1.78199	nc
Bf	Pfam	PF03492	SAM dependent carboxyl methyltransferase	5	2	0.000957823	1.78199	nc
Bf	Pfam	PF05699	hAT family C-terminal dimerisation region	12	3	0.000979019	2.47677	nc
Bf	Pfam	PF01436	NHL repeat	191	13	0.00163072	4.67193	nc
Bf	Pfam	PF12796	Ankyrin repeats (3 copies)	289	17	0.00173293	4.39888	nc
Bf	Pfam	PF06918	Protein of unknown function (DUF1280)	6	2	0.00170482	1.73839	nc
Bf	Pfam	PF07714	Protein tyrosine and serine/threonine kinase	266	16	0.00180679	4.40174	nc
Bf	Pfam	PF00082	Subtilase family	25	4	0.00177474	2.90994	nc
Bf	Pfam	PF07974	EGF-like domain	15	3	0.00222652	2.34596	nc
Bf	Pfam	PF00264	Common central domain of tyrosinase	15	3	0.00222652	2.34596	nc
Bf	Pfam	PF12947	EGF domain	112	9	0.00228817	4.11652	nc
Bf	Pfam	PF05729	NACHT domain	75	7	0.00257938	3.72981	nc
Bf	Pfam	PF11648	C-terminal domain of RIG-I	7	2	0.0025339	1.69478	nc
Bf	Pfam	PF01764	Lipase (class 3)	7	2	0.0025339	1.69478	nc
Bf	Pfam	PF05184	Saposin-like type B, region 1	2	1	0.00301711	0.912795	nc
Bf	Pfam	PF16900	Replication protein A OB domain	2	1	0.00301711	0.912795	nc
Bf	Pfam	PF03015	Male sterility protein	2	1	0.00301711	0.912795	nc
Bf	Pfam	PF01227	GTP cyclohydrolase I	2	1	0.00301711	0.912795	nc
Bf	Pfam	PF00034	Cytochrome c	2	1	0.00301711	0.912795	nc
Bf	Pfam	PF04852	ALOG domain	2	1	0.00301711	0.912795	nc
Bf	Pfam	PF09588	YqaJ-like viral recombinase domain	17	3	0.0030538	2.25876	nc
Bf	Pfam	PF00038	Intermediate filament protein	30	4	0.00336605	2.69193	nc
Bf	Pfam	PF16739	Caspase recruitment domain	8	2	0.00337362	1.65118	nc
Bf	Pfam	PF00751	DM DNA binding domain	8	2	0.00337362	1.65118	nc
Bf	Pfam	PF12902	Ferritin-like	9	2	0.00478701	1.60758	nc
Bf	Pfam	PF04851	Type III restriction enzyme, res subunit	9	2	0.00478701	1.60758	nc
Bf	Pfam	PF00050	Kazal-type serine protease inhibitor domain	9	2	0.00478701	1.60758	nc
Bf	Pfam	PF13637	Ankyrin repeats (many copies)	69	6	0.00599537	2.99143	nc
Bf	Pfam	PF07699	Tyrosine-protein kinase ephrin type A/B receptor-like	69	6	0.00599537	2.99143	nc
Bf	Pfam	PF00144	Beta-lactamase	21	3	0.0062234	2.08435	nc
Bf	Pfam	PF09412	Endoribonuclease XendoU	10	2	0.00613018	1.56398	nc
Bf	Pfam	PF00653	Inhibitor of Apoptosis domain	10	2	0.00613018	1.56398	nc
Bf	Pfam	PF14765	Polyketide synthase dehydratase	10	2	0.00613018	1.56398	nc
Bf	Pfam	PF03281	Mab-21 protein nucleotidyltransferase domain	10	2	0.00613018	1.56398	nc
Bf	Pfam	PF03489	Saposin-like type B, region 2	3	1	0.00650199	0.869193	nc
Bf	Pfam	PF13960	Domain of unknown function (DUF4218)	3	1	0.00650199	0.869193	nc
Bf	Pfam	PF02961	Barrier to autointegration factor	3	1	0.00650199	0.869193	nc
Bf	Pfam	PF01551	Peptidase family M23	3	1	0.00650199	0.869193	nc
Bf	Pfam	PF05907	CXXC motif containing zinc binding protein, eukaryotic	3	1	0.00650199	0.869193	nc
Bf	Pfam	PF06869	Protein of unknown function (DUF1258)	3	1	0.00650199	0.869193	nc
Bf	Pfam	PF07535	DBF zinc finger	3	1	0.00650199	0.869193	nc
Bf	Pfam	PF07531	NHR1 homology to TAF	3	1	0.00650199	0.869193	nc
Bf	Pfam	PF09382	RQC domain	3	1	0.00650199	0.869193	nc
Bf	Pfam	PF06032	Protein of unknown function (DUF917)	3	1	0.00650199	0.869193	nc
Bf	Pfam	PF13909	C2H2-type zinc-finger domain	425	20	0.00619442	1.46895	nc
Bf	Pfam	PF10545	Alcohol dehydrogenase transcription factor Myb/SANT-like	11	2	0.00689086	1.52037	nc
Bf	Pfam	PF08659	KR domain	11	2	0.00689086	1.52037	nc
Bf	Pfam	PF01483	Proprotein convertase P-domain	11	2	0.00689086	1.52037	nc
Bf	Pfam	PF20266	Mab-21 protein HhH/H2TH-like domain	11	2	0.00689086	1.52037	nc
Bf	Pfam	PF00092	von Willebrand factor type A domain	140	9	0.00733146	2.89565	nc
Bf	Pfam	PF13606	Ankyrin repeat	39	4	0.00782776	2.2995	nc
Bf	Pfam	PF00931	NB-ARC domain	12	2	0.00854628	1.47677	nc
Bf	Pfam	PF16470	Peptidase S8 pro-domain	12	2	0.00854628	1.47677	nc
Bf	Pfam	PF13445	RING-type zinc-finger	169	10	0.00898267	2.63118	nc
Bf	Pfam	PF07647	SAM domain (Sterile alpha motif)	25	3	0.00904532	1.90994	nc
Bf	Pfam	PF00147	Fibrinogen beta and gamma chains, C-terminal globular domain	195	11	0.00918885	2.49752	nc
Bf	Pfam	PF00028	Cadherin domain	60	5	0.0100051	2.38385	nc
Bf	Pfam	PF08477	Ras of Complex, Roc, domain of DAPkinase	80	6	0.0099152	2.5118	nc
Bf	Pfam	PF13489	Methyltransferase domain	26	3	0.0100727	1.86634	nc
Bf	Pfam	PF02801	Beta-ketoacyl synthase, C-terminal domain	13	2	0.00991523	1.43317	nc
Bf	Pfam	PF05049	Interferon-inducible GTPase (IIGP)	13	2	0.00991523	1.43317	nc
Bf	Pfam	PF16197	Ketoacyl-synthetase C-terminal extension	13	2	0.00991523	1.43317	nc
Bf	Pfam	PF10551	MULE transposase domain	13	2	0.00991523	1.43317	nc
Bf	Pfam	PF00193	Extracellular link domain	13	2	0.00991523	1.43317	nc
Bf	Pfam	PF03101	FAR1 DNA-binding domain	4	1	0.00943757	0.82559	nc
Bf	Pfam	PF00589	Phage integrase family	4	1	0.00943757	0.82559	nc
Bf	Pfam	PF05378	Hydantoinase/oxoprolinase N-terminal region	4	1	0.00943757	0.82559	nc
Bf	Pfam	PF10491	NLS-binding and DNA-binding and dimerisation domains of Nrf1	4	1	0.00943757	0.82559	nc
Bf	Pfam	PF03068	Protein-arginine deiminase (PAD)	4	1	0.00943757	0.82559	nc
Bf	Pfam	PF07670	Nucleoside recognition	4	1	0.00943757	0.82559	nc
Bf	Pfam	PF02229	Transcriptional Coactivator p15 (PC4)	4	1	0.00943757	0.82559	nc
Bf	Pfam	PF02824	TGS domain	4	1	0.00943757	0.82559	nc
Bf	Pfam	PF13912	C2H2-type zinc finger	127	8	0.0100957	2.46249	nc
Bf	Pfam	PF00109	Beta-ketoacyl synthase, N-terminal domain	14	2	0.0110647	1.38957	nc
Bf	Pfam	PF00698	Acyl transferase domain	14	2	0.0110647	1.38957	nc
Bf	Pfam	PF00090	Thrombospondin type 1 domain	131	8	0.012063	2.28808	nc
Bf	Pfam	PF13613	Helix-turn-helix of DDE superfamily endonuclease	15	2	0.0132994	1.34596	nc
Bf	Pfam	PF00024	PAN domain	47	4	0.0138017	1.95068	nc
Bf	Pfam	PF00579	tRNA synthetases class I (W and Y)	5	1	0.0136825	0.781988	nc
Bf	Pfam	PF03782	AMOP domain	5	1	0.0136825	0.781988	nc
Bf	Pfam	PF01773	Na+ dependent nucleoside transporter N-terminus	5	1	0.0136825	0.781988	nc
Bf	Pfam	PF01230	HIT domain	5	1	0.0136825	0.781988	nc
Bf	Pfam	PF02894	Oxidoreductase family, C-terminal alpha/beta domain	5	1	0.0136825	0.781988	nc
Bf	Pfam	PF02883	Adaptin C-terminal domain	5	1	0.0136825	0.781988	nc
Bf	Pfam	PF02023	SCAN domain	5	1	0.0136825	0.781988	nc
Bf	Pfam	PF07662	Na+ dependent nucleoside transporter C-terminus	5	1	0.0136825	0.781988	nc
Bf	Pfam	PF00658	Poly-adenylate binding protein, unique domain	5	1	0.0136825	0.781988	nc
Bf	Pfam	PF00385	Chromo (CHRromatin Organisation MOdifier) domain	16	2	0.0147173	1.30236	nc
Bf	Pfam	PF01661	Macro domain	31	3	0.0148627	1.64832	nc
Bf	Pfam	PF00665	Integrase core domain	17	2	0.0172226	1.25876	nc
Bf	Pfam	PF00811	Ependymin	17	2	0.0172226	1.25876	nc
Bf	Pfam	PF00100	Zona pellucida-like domain	72	5	0.0181074	1.86062	nc
Bf	Pfam	PF07707	BTB And C-terminal Kelch	306	14	0.018182	0.657642	nc
Bf	Pfam	PF13868	Trichohyalin-plectin-homology domain	6	1	0.0178413	0.738385	nc
Bf	Pfam	PF16124	RecQ zinc-binding	6	1	0.0178413	0.738385	nc
Bf	Pfam	PF01408	Oxidoreductase family, NAD-binding Rossmann fold	6	1	0.0178413	0.738385	nc
Bf	Pfam	PF02807	ATP:guanido phosphotransferase, N-terminal domain	6	1	0.0178413	0.738385	nc
Bf	Pfam	PF00217	ATP:guanido phosphotransferase, C-terminal catalytic domain	6	1	0.0178413	0.738385	nc
Bf	Pfam	PF04326	Putative DNA-binding domain	6	1	0.0178413	0.738385	nc
Bf	Pfam	PF18119	RIG-I receptor C-terminal domain	6	1	0.0178413	0.738385	nc
Bf	Pfam	PF00452	Apoptosis regulator proteins, Bcl-2 family	6	1	0.0178413	0.738385	nc
Bf	Pfam	PF00732	GMC oxidoreductase	6	1	0.0178413	0.738385	nc
Bf	Pfam	PF15394	Domain of unknown function (DUF4616)	6	1	0.0178413	0.738385	nc
Bf	Pfam	PF07993	Male sterility protein	6	1	0.0178413	0.738385	nc
Bf	Pfam	PF17908	APAF-1 helical domain	6	1	0.0178413	0.738385	nc
Bf	Pfam	PF17921	Integrase zinc binding domain	18	2	0.0181748	1.21516	nc
Bf	Pfam	PF00098	Zinc knuckle	34	3	0.0181957	1.51752	nc
Bf	Pfam	PF00067	Cytochrome P450	254	12	0.0190184	0.924971	nc
Bf	Pfam	PF00629	MAM domain, meprin/A5/mu	75	5	0.0194978	1.72981	nc
Bf	Pfam	PF09815	XK-related protein	19	2	0.0206426	1.17155	nc
Bf	Pfam	PF01582	TIR domain	36	3	0.0216724	1.43031	nc
Bf	Pfam	PF18346	Mind bomb SH3 repeat domain	7	1	0.0225121	0.694783	nc
Bf	Pfam	PF13837	Myb/SANT-like DNA-binding domain	7	1	0.0225121	0.694783	nc
Bf	Pfam	PF17039	Fucosyltransferase, N-terminal	20	2	0.0231702	1.12795	nc
Bf	Pfam	PF00852	Glycosyltransferase family 10 (fucosyltransferase) C-term	20	2	0.0231702	1.12795	nc
Bf	Pfam	PF00125	Core histone H2A/H2B/H3/H4	37	3	0.0230904	1.38671	nc
Bf	Pfam	PF13424	Tetratricopeptide repeat	102	6	0.0230873	1.55255	nc
Bf	Pfam	PF00350	Dynamin family	21	2	0.0259738	1.08435	nc
Bf	Pfam	PF03445	Putative nucleotidyltransferase DUF294	59	4	0.0265372	1.42745	nc
Bf	Pfam	PF13855	Leucine rich repeat	450	18	0.0267871	-1.62111	nc
Bf	Pfam	PF00354	Pentaxin family	39	3	0.0266795	1.2995	nc
Bf	Pfam	PF17170	6-bladed beta-propeller	39	3	0.0266795	1.2995	nc
Bf	Pfam	PF02338	OTU-like cysteine protease	39	3	0.0266795	1.2995	nc
Bf	Pfam	PF01390	SEA domain	82	5	0.0268064	1.4246	nc
Bf	Pfam	PF10142	PhoPQ-activated pathogenicity-related protein	8	1	0.0272467	0.65118	nc
Bf	Pfam	PF06155	Gamma-butyrobetaine hydroxylase-like, N-terminal	8	1	0.0272467	0.65118	nc
Bf	Pfam	PF13176	Tetratricopeptide repeat	61	4	0.0288926	1.34025	nc
Bf	Pfam	PF00271	Helicase conserved C-terminal domain	108	6	0.0288524	1.29093	nc
Bf	Pfam	PF00282	Pyridoxal-dependent decarboxylase conserved domain	23	2	0.0312311	0.997143	nc
Bf	Pfam	PF00240	Ubiquitin family	42	3	0.0327193	1.1687	nc
Bf	Pfam	PF05199	GMC oxidoreductase	9	1	0.0327183	0.607578	nc
Bf	Pfam	PF00268	Ribonucleotide reductase, small chain	9	1	0.0327183	0.607578	nc
Bf	Pfam	PF08212	Lipocalin-like domain	9	1	0.0327183	0.607578	nc
Bf	Pfam	PF09772	Transmembrane protein 26	9	1	0.0327183	0.607578	nc
Bf	Pfam	PF13733	N-terminal region of glycosyl transferase group 7	9	1	0.0327183	0.607578	nc
Bf	Pfam	PF04505	Interferon-induced transmembrane protein	9	1	0.0327183	0.607578	nc
Bf	Pfam	PF16673	TNF receptor-associated factor BIRC3 binding domain	9	1	0.0327183	0.607578	nc
Bf	Pfam	PF14291	Domain of unknown function (DUF4371)	9	1	0.0327183	0.607578	nc
Bf	Pfam	PF13639	Ring finger domain	44	3	0.0362212	1.08149	nc
Bf	Pfam	PF08205	CD80-like C2-set immunoglobulin domain	44	3	0.0362212	1.08149	nc
Bf	Pfam	PF12012	Domain of unknown function (DUF3504)	10	1	0.0384016	0.563975	nc
Bf	Pfam	PF08450	SMP-30/Gluconolactonase/LRE-like region	10	1	0.0384016	0.563975	nc
Bf	Pfam	PF00550	Phosphopantetheine attachment site	10	1	0.0384016	0.563975	nc
Bf	Pfam	PF02221	ML domain	10	1	0.0384016	0.563975	nc
Bf	Pfam	PF18738	DZIP3/ hRUL138-like HEPN	10	1	0.0384016	0.563975	nc
Bf	Pfam	PF13465	Zinc-finger double domain	69	4	0.0418904	0.991429	nc
Bf	Pfam	PF01753	MYND finger	69	4	0.0418904	0.991429	nc
Bf	Pfam	PF13620	Carboxypeptidase regulatory-like domain	11	1	0.0445103	0.520373	nc
Bf	Pfam	PF19028	Spondin-like TSP1 domain	11	1	0.0445103	0.520373	nc
Bf	Pfam	PF13472	GDSL-like Lipase/Acylhydrolase family	11	1	0.0445103	0.520373	nc
Bf	Pfam	PF02709	N-terminal domain of galactosyltransferase	11	1	0.0445103	0.520373	nc
Bf	Pfam	PF07177	Neuralized	11	1	0.0445103	0.520373	nc
Bf	Pfam	PF05485	THAP domain	29	2	0.0508197	0.735528	nc
Bf	Pfam	PF00501	AMP-binding enzyme	50	3	0.0508695	0.819876	nc
Bf	Pfam	PF13469	Sulfotransferase family	12	1	0.050978	0.47677	nc
Bf	Pfam	PF09458	H-type lectin domain	12	1	0.050978	0.47677	nc
Bf	Pfam	PF06083	Interleukin-17	12	1	0.050978	0.47677	nc
Bf	Pfam	PF00643	B-box zinc finger	212	9	0.0523081	-0.243725	nc
Bf	Pfam	PF01734	Patatin-like phospholipase	30	2	0.0536919	0.691926	nc
Bf	Pfam	PF02460	Patched family	30	2	0.0536919	0.691926	nc
Bf	Pfam	PF06312	Neurexophilin	52	3	0.0556277	0.732671	nc
Bf	Pfam	PF01161	Phosphatidylethanolamine-binding protein	13	1	0.0575557	0.433168	nc
Bf	Pfam	PF13927	Immunoglobulin domain	247	10	0.0579194	-0.769812	nc
Bf	Pfam	PF00536	SAM domain (Sterile alpha motif)	53	3	0.0582011	0.689069	nc
Bf	Pfam	PF13385	Concanavalin A-like lectin/glucanases superfamily	54	3	0.0614034	0.645466	nc
Bf	Pfam	PF12248	Farnesoic acid 0-methyl transferase	32	2	0.0612045	0.604721	nc
Bf	Pfam	PF06119	Nidogen-like	32	2	0.0612045	0.604721	nc
Bf	Pfam	PF07645	Calcium-binding EGF domain	220	9	0.0615535	-0.592545	nc
Bf	Pfam	PF01234	NNMT/PNMT/TEMT family	14	1	0.0636011	0.389565	nc
Bf	Pfam	PF12832	MFS_1 like family	14	1	0.0636011	0.389565	nc
Bf	Pfam	PF04969	CS domain	14	1	0.0636011	0.389565	nc
Bf	Pfam	PF13330	Mucin-2 protein WxxW repeating region	33	2	0.0644554	0.561118	nc
Bf	Pfam	PF13894	C2H2-type zinc finger	57	3	0.0698508	0.514659	nc
Bf	Pfam	PF00530	Scavenger receptor cysteine-rich domain	109	5	0.0697493	0.24733	nc
Bf	Pfam	PF00041	Fibronectin type III domain	196	8	0.0699364	-0.546085	nc
Bf	Pfam	PF00068	Phospholipase A2	15	1	0.0700884	0.345963	nc
Bf	Pfam	PF03142	Chitin synthase	15	1	0.0700884	0.345963	nc
Bf	Pfam	PF15711	Interleukin-like EMT inducer	35	2	0.0726274	0.473913	nc
Bf	Pfam	PF00094	von Willebrand factor type D domain	111	5	0.0732878	0.160125	nc
Bf	Pfam	PF02225	PA domain	16	1	0.0774326	0.30236	nc
Bf	Pfam	PF18102	Deltex C-terminal domain	16	1	0.0774326	0.30236	nc
Bf	Pfam	PF00106	short chain dehydrogenase	142	6	0.0786463	-0.191552	nc
Bf	Pfam	PF00754	F5/8 type C domain	235	9	0.0824733	-1.24658	nc
Bf	Pfam	PF01757	Acyltransferase family	17	1	0.0850516	0.258758	nc
Bf	Pfam	PF01391	Collagen triple helix repeat (20 copies)	117	5	0.0876267	-0.10149	nc
Bf	Pfam	PF13640	2OG-Fe(II) oxygenase superfamily	18	1	0.0931647	0.215155	nc
Bf	Pfam	PF07731	Multicopper oxidase	18	1	0.0931647	0.215155	nc
Bf	Pfam	PF02010	REJ domain	40	2	0.0961325	0.255901	nc
Bf	Pfam	PF00088	Trefoil (P-type) domain	19	1	0.100746	0.171553	nc
Bf	Pfam	PF04923	Ninjurin	19	1	0.100746	0.171553	nc
Bf	Pfam	PF01070	FMN-dependent dehydrogenase	19	1	0.100746	0.171553	nc
Bf	Pfam	PF03221	Tc5 transposase DNA-binding domain	19	1	0.100746	0.171553	nc
Bf	Pfam	PF00270	DEAD/DEAH box helicase	68	3	0.107632	0.0350316	nc
Bf	Pfam	PF02668	Taurine catabolism dioxygenase TauD, TfdA family	20	1	0.107887	0.12795	nc
Bf	Pfam	PF00036	EF hand	20	1	0.107887	0.12795	nc
Bf	Pfam	PF02176	TRAF-type zinc finger	20	1	0.107887	0.12795	nc
Bf	Pfam	PF02412	Thrombospondin type 3 repeat	20	1	0.107887	0.12795	nc
Bf	Pfam	PF13181	Tetratricopeptide repeat	70	3	0.114402	-0.0521733	nc
Bf	Pfam	PF13895	Immunoglobulin domain	44	2	0.114769	0.0814911	nc
Bf	Pfam	PF10162	G8 domain	21	1	0.114981	0.084348	nc
Bf	Pfam	PF02535	ZIP Zinc transporter	21	1	0.114981	0.084348	nc
Bf	Pfam	PF00535	Glycosyl transferase family 2	45	2	0.119138	0.0378886	nc
Bf	Pfam	PF13920	Zinc finger, C3HC4 type (RING finger)	45	2	0.119138	0.0378886	nc
Bf	Pfam	PF02958	Ecdysteroid kinase-like family	22	1	0.122758	0.0407455	nc
Bf	Pfam	PF13374	Tetratricopeptide repeat	46	2	0.124009	-0.0057139	nc
Bf	Pfam	PF00201	UDP-glucoronosyl and UDP-glucosyl transferase	47	2	0.129685	-0.0493164	nc
Bf	Pfam	PF17862	AAA+ lid domain	23	1	0.130787	-0.00285695	nc
Bf	Pfam	PF00386	C1q domain	48	2	0.134893	-0.0929188	nc
Bf	Pfam	PF08344	Transient receptor ion channel II	24	1	0.139368	-0.0464594	nc
Bf	Pfam	PF00305	Lipoxygenase	25	1	0.148576	-0.0900619	nc
Bf	Pfam	PF00534	Glycosyl transferases group 1	51	2	0.152471	-0.223726	nc
Bf	Pfam	PF00086	Thyroglobulin type-1 repeat	26	1	0.156327	-0.133664	nc
Bf	Pfam	PF00160	Cyclophilin type peptidyl-prolyl cis-trans isomerase/CLD	26	1	0.156327	-0.133664	nc
Bf	Pfam	PF00246	Zinc carboxypeptidase	26	1	0.156327	-0.133664	nc
Bf	Pfam	PF03712	Copper type II ascorbate-dependent monooxygenase, C-terminal domain	26	1	0.156327	-0.133664	nc
Bf	Pfam	PF00017	SH2 domain	53	2	0.162247	-0.310931	nc
Bf	Pfam	PF08742	C8 domain	53	2	0.162247	-0.310931	nc
Bf	Pfam	PF00685	Sulfotransferase domain	82	3	0.162099	-0.575403	nc
Bf	Pfam	PF08016	Polycystin cation channel	113	4	0.163624	-0.92708	nc
Bf	Pfam	PF19193	Tectonin domain	28	1	0.171625	-0.220869	nc
Bf	Pfam	PF01082	Copper type II ascorbate-dependent monooxygenase, N-terminal domain	28	1	0.171625	-0.220869	nc
Bf	Pfam	PF00069	Protein kinase domain	248	8	0.172759	-2.81341	nc
Bf	Pfam	PF01400	Astacin (Peptidase family M12A)	29	1	0.17949	-0.264472	nc
Bf	Pfam	PF03567	Sulfotransferase family	29	1	0.17949	-0.264472	nc
Bf	Pfam	PF00089	Trypsin	87	3	0.183656	-0.793415	nc
Bf	Pfam	PF00023	Ankyrin repeat	88	3	0.188289	-0.837018	nc
Bf	Pfam	PF07648	Kazal-type serine protease inhibitor domain	59	2	0.195487	-0.572546	nc
Bf	Pfam	PF03351	DOMON domain	32	1	0.205243	-0.395279	nc
Bf	Pfam	PF13649	Methyltransferase domain	32	1	0.205243	-0.395279	nc
Bf	Pfam	PF13193	AMP-binding enzyme C-terminal domain	32	1	0.205243	-0.395279	nc
Bf	Pfam	PF04389	Peptidase family M28	33	1	0.213234	-0.438882	nc
Bf	Pfam	PF00209	Sodium:neurotransmitter symporter family	33	1	0.213234	-0.438882	nc
Bf	Pfam	PF00078	Reverse transcriptase (RNA-dependent DNA polymerase)	64	2	0.225368	-0.790558	nc
Bf	Pfam	PF13347	MFS/sugar transport protein	35	1	0.230619	-0.526087	nc
Bf	Pfam	PF12874	Zinc-finger of C2H2 type	35	1	0.230619	-0.526087	nc
Bf	Pfam	PF01826	Trypsin Inhibitor like cysteine rich domain	66	2	0.236825	-0.877763	nc
Bf	Pfam	PF01607	Chitin binding Peritrophin-A domain	36	1	0.238385	-0.569689	nc
Bf	Pfam	PF00884	Sulfatase	38	1	0.257233	-0.656894	nc
Bf	Pfam	PF12661	Human growth factor-like EGF	103	3	0.261125	-1.49106	nc
Bf	Pfam	PF00058	Low-density lipoprotein receptor repeat class B	39	1	0.265225	-0.700497	nc
Bf	Pfam	PF14670	Coagulation Factor Xa inhibitory site	106	3	0.276432	-1.62186	nc
Bf	Pfam	PF02214	BTB/POZ domain	73	2	0.280634	-1.18298	nc
Bf	Pfam	PF00004	ATPase family associated with various cellular activities (AAA)	42	1	0.291642	-0.831304	nc
Bf	Pfam	PF06990	Galactose-3-O-sulfotransferase	111	3	0.302295	-1.83987	nc
Bf	Pfam	PF00858	Amiloride-sensitive sodium channel	45	1	0.318591	-0.962111	nc
Bf	Pfam	PF01822	WSC domain	47	1	0.336655	-1.04932	nc
Bf	Pfam	PF07690	Major Facilitator Superfamily	160	4	0.36684	-2.9764	nc
Bf	Pfam	PF00651	BTB/POZ domain	356	9	0.380545	-6.52248	nc
Bf	Pfam	PF02140	Galactose binding lectin domain	53	1	0.389323	-1.31093	nc
Bf	Pfam	PF01392	Fz domain	54	1	0.397161	-1.35453	nc
Bf	Pfam	PF13516	Leucine Rich repeat	96	2	0.431366	-2.18584	nc
Bf	Pfam	PF00057	Low-density lipoprotein receptor domain class A	223	5	0.473941	-4.72335	nc
Bf	Pfam	PF20519	Polycystin domain	103	2	0.475212	-2.49106	nc
Bf	Pfam	PF12662	Complement Clr-like EGF-like	64	1	0.479037	-1.79056	nc
Bf	Pfam	PF00051	Kringle domain	195	4	0.528204	-4.50248	nc
Bf	Pfam	PF01094	Receptor family ligand binding region	80	1	0.599227	-2.4882	nc
Bf	Pfam	PF00076	RNA recognition motif. (a.k.a. RRM, RBD, or RNP domain)	126	2	0.60818	-3.49391	nc
Bf	Pfam	PF07679	Immunoglobulin I-set domain	191	3	0.699383	-5.32807	nc
Bf	Pfam	PF00431	CUB domain	239	4	0.704059	-6.42099	nc
Bf	Pfam	PF01825	GPCR proteolysis site, GPS, motif	100	1	0.714294	-3.36025	nc
Bf	Pfam	PF07686	Immunoglobulin V-set domain	102	1	0.722453	-3.44745	nc
Bf	Pfam	PF00001	7 transmembrane receptor (rhodopsin family)	526	10	0.736665	-12.9349	nc
Bf	Pfam	PF00071	Ras family	106	1	0.737714	-3.62186	nc
Bf	Pfam	PF01477	PLAT/LH2 domain	117	1	0.784285	-4.10149	nc
Bf	Pfam	PF02931	Neurotransmitter-gated ion-channel ligand binding domain	193	2	0.852473	-6.41528	nc
Bf	Pfam	PF00400	WD domain, G-beta repeat	207	2	0.881168	-7.02571	nc
Bf	Pfam	PF01344	Kelch motif	202	1	0.957067	-7.8077	nc
Bf	Gene Onthology	GO:0019784	deNEDDylase activity	1	1	0	0.956398	molecular_function
Bf	Gene Onthology	GO:0007165	signal transduction	519	52	3.74e-20	29.3703	biological_process
Bf	Gene Onthology	GO:0005515	protein binding	4227	176	2.2e-19	8.30767	molecular_function
Bf	Gene Onthology	GO:0042981	regulation of apoptotic process	200	29	5.2e-16	20.2795	biological_process
Bf	Gene Onthology	GO:0008234	cysteine-type peptidase activity	76	15	7.75e-11	11.6862	molecular_function
Bf	Gene Onthology	GO:0004197	cysteine-type endopeptidase activity	108	16	1.8e-09	11.2909	molecular_function
Bf	Gene Onthology	GO:0006508	proteolysis	511	33	4.09e-08	10.7191	biological_process
Bf	Gene Onthology	GO:0005525	GTP binding	271	22	1.9e-07	10.1837	molecular_function
Bf	Gene Onthology	GO:0001730	2'-5'-oligoadenylate synthetase activity	10	5	2.67e-07	4.56398	molecular_function
Bf	Gene Onthology	GO:0051607	defense response to virus	12	5	1.02e-06	4.47677	biological_process
Bf	Gene Onthology	GO:0043065	positive regulation of apoptotic process	4	3	2.83e-06	2.82559	biological_process
Bf	Gene Onthology	GO:0015074	DNA integration	50	8	9.52e-06	5.81988	biological_process
Bf	Gene Onthology	GO:0009253	peptidoglycan catabolic process	17	5	9.66e-06	4.25876	biological_process
Bf	Gene Onthology	GO:0007585	respiratory gaseous exchange by respiratory system	10	4	1.02e-05	3.56398	biological_process
Bf	Gene Onthology	GO:0016540	protein autoprocessing	5	3	1.02e-05	2.78199	biological_process
Bf	Gene Onthology	GO:0003725	double-stranded RNA binding	18	5	1.16e-05	4.21516	molecular_function
Bf	Gene Onthology	GO:0008745	N-acetylmuramoyl-L-alanine amidase activity	11	4	1.52e-05	3.52037	molecular_function
Bf	Gene Onthology	GO:0005509	calcium ion binding	1056	44	2.4e-05	-2.04421	molecular_function
Bf	Gene Onthology	GO:0032732	positive regulation of interleukin-1 production	6	3	2.38e-05	2.73839	biological_process
Bf	Gene Onthology	GO:0097200	cysteine-type endopeptidase activity involved in execution phase of apoptosis	7	3	5.19e-05	2.69478	molecular_function
Bf	Gene Onthology	GO:0009263	deoxyribonucleotide biosynthetic process	15	4	7.48e-05	3.34596	biological_process
Bf	Gene Onthology	GO:0004713	protein tyrosine kinase activity	149	12	9.03e-05	5.50323	molecular_function
Bf	Gene Onthology	GO:0006955	immune response	90	9	0.000110512	5.07578	biological_process
Bf	Gene Onthology	GO:0015267	channel activity	12	3	0.00056516	2.47677	molecular_function
Bf	Gene Onthology	GO:0007267	cell-cell signaling	5	2	0.000608508	1.78199	biological_process
Bf	Gene Onthology	GO:0005886	plasma membrane	90	8	0.000609452	4.07578	cellular_component
Bf	Gene Onthology	GO:0005579	membrane attack complex	6	2	0.00111011	1.73839	cellular_component
Bf	Gene Onthology	GO:0004672	protein kinase activity	524	23	0.00121707	0.152303	molecular_function
Bf	Gene Onthology	GO:0006468	protein phosphorylation	526	23	0.00124313	0.0650976	biological_process
Bf	Gene Onthology	GO:0016746	acyltransferase activity	62	6	0.00153291	3.29665	molecular_function
Bf	Gene Onthology	GO:0007155	cell adhesion	152	10	0.00161563	3.37242	biological_process
Bf	Gene Onthology	GO:0008270	zinc ion binding	717	28	0.00196039	-3.26298	molecular_function
Bf	Gene Onthology	GO:0035198	miRNA binding	2	1	0.00228568	0.912795	molecular_function
Bf	Gene Onthology	GO:0003934	GTP cyclohydrolase I activity	2	1	0.00228568	0.912795	molecular_function
Bf	Gene Onthology	GO:0032963	collagen metabolic process	2	1	0.00228568	0.912795	biological_process
Bf	Gene Onthology	GO:0042834	peptidoglycan binding	2	1	0.00228568	0.912795	molecular_function
Bf	Gene Onthology	GO:0004100	chitin synthase activity	21	3	0.00384238	2.08435	molecular_function
Bf	Gene Onthology	GO:0002224	toll-like receptor signaling pathway	56	5	0.00447986	2.55826	biological_process
Bf	Gene Onthology	GO:0006310	DNA recombination	38	4	0.00460839	2.34311	biological_process
Bf	Gene Onthology	GO:0007250	activation of NF-kappaB-inducing kinase activity	3	1	0.00549252	0.869193	biological_process
Bf	Gene Onthology	GO:0060261	positive regulation of transcription initiation by RNA polymerase II	3	1	0.00549252	0.869193	biological_process
Bf	Gene Onthology	GO:0046654	tetrahydrofolate biosynthetic process	3	1	0.00549252	0.869193	biological_process
Bf	Gene Onthology	GO:0046330	positive regulation of JNK cascade	3	1	0.00549252	0.869193	biological_process
Bf	Gene Onthology	GO:0004830	tryptophan-tRNA ligase activity	3	1	0.00549252	0.869193	molecular_function
Bf	Gene Onthology	GO:0006436	tryptophanyl-tRNA aminoacylation	3	1	0.00549252	0.869193	biological_process
Bf	Gene Onthology	GO:0007156	homophilic cell adhesion via plasma membrane adhesion molecules	105	7	0.00531211	2.42174	biological_process
Bf	Gene Onthology	GO:0004252	serine-type endopeptidase activity	131	8	0.00548845	2.28808	molecular_function
Bf	Gene Onthology	GO:0043531	ADP binding	12	2	0.00628047	1.47677	molecular_function
Bf	Gene Onthology	GO:0008236	serine-type peptidase activity	44	4	0.00719374	2.08149	molecular_function
Bf	Gene Onthology	GO:0038007	netrin-activated signaling pathway	13	2	0.00757091	1.43317	biological_process
Bf	Gene Onthology	GO:0004315	3-oxoacyl-[acyl-carrier-protein] synthase activity	13	2	0.00757091	1.43317	molecular_function
Bf	Gene Onthology	GO:0005042	netrin receptor activity	13	2	0.00757091	1.43317	molecular_function
Bf	Gene Onthology	GO:0004497	monooxygenase activity	288	13	0.00796002	0.442487	molecular_function
Bf	Gene Onthology	GO:0006260	DNA replication	46	4	0.00797444	1.99429	biological_process
Bf	Gene Onthology	GO:0006812	monoatomic cation transport	28	3	0.00791806	1.77913	biological_process
Bf	Gene Onthology	GO:0097199	cysteine-type endopeptidase activity involved in apoptotic signaling pathway	4	1	0.00815376	0.82559	molecular_function
Bf	Gene Onthology	GO:0043138	3'-5' DNA helicase activity	4	1	0.00815376	0.82559	molecular_function
Bf	Gene Onthology	GO:0003676	nucleic acid binding	492	19	0.00814344	-2.45242	molecular_function
Bf	Gene Onthology	GO:0006915	apoptotic process	30	3	0.00957351	1.69193	biological_process
Bf	Gene Onthology	GO:0003887	DNA-directed DNA polymerase activity	15	2	0.00993839	1.34596	molecular_function
Bf	Gene Onthology	GO:0004521	RNA endonuclease activity	16	2	0.0118543	1.30236	molecular_function
Bf	Gene Onthology	GO:0031409	pigment binding	5	1	0.0118386	0.781988	molecular_function
Bf	Gene Onthology	GO:0006665	sphingolipid metabolic process	5	1	0.0118386	0.781988	biological_process
Bf	Gene Onthology	GO:0009736	cytokinin-activated signaling pathway	5	1	0.0118386	0.781988	biological_process
Bf	Gene Onthology	GO:0080019	alcohol-forming very long-chain fatty acyl-CoA reductase activity	5	1	0.0118386	0.781988	molecular_function
Bf	Gene Onthology	GO:0004668	protein-arginine deiminase activity	5	1	0.0118386	0.781988	molecular_function
Bf	Gene Onthology	GO:0005044	scavenger receptor activity	126	7	0.0114334	1.50609	molecular_function
Bf	Gene Onthology	GO:0016705	oxidoreductase activity, acting on paired donors, with incorporation or reduction of molecular oxygen	277	12	0.011815	-0.0778859	molecular_function
Bf	Gene Onthology	GO:0004842	ubiquitin-protein transferase activity	79	5	0.014378	1.5554	molecular_function
Bf	Gene Onthology	GO:0003713	transcription coactivator activity	35	3	0.0142536	1.47391	molecular_function
Bf	Gene Onthology	GO:0007160	cell-matrix adhesion	56	4	0.0143627	1.55826	biological_process
Bf	Gene Onthology	GO:0005540	hyaluronic acid binding	18	2	0.0142076	1.21516	molecular_function
Bf	Gene Onthology	GO:0003677	DNA binding	494	18	0.0147225	-3.53962	molecular_function
Bf	Gene Onthology	GO:0004111	creatine kinase activity	6	1	0.0148546	0.738385	molecular_function
Bf	Gene Onthology	GO:0030976	thiamine pyrophosphate binding	6	1	0.0148546	0.738385	molecular_function
Bf	Gene Onthology	GO:0046314	phosphocreatine biosynthetic process	6	1	0.0148546	0.738385	biological_process
Bf	Gene Onthology	GO:0005764	lysosome	6	1	0.0148546	0.738385	cellular_component
Bf	Gene Onthology	GO:0000166	nucleotide binding	83	5	0.0161602	1.38099	molecular_function
Bf	Gene Onthology	GO:0008773	[protein-PII] uridylyltransferase activity	59	4	0.0161147	1.42745	molecular_function
Bf	Gene Onthology	GO:0020037	heme binding	327	13	0.0160973	-1.25801	molecular_function
Bf	Gene Onthology	GO:0008417	fucosyltransferase activity	20	2	0.0170247	1.12795	molecular_function
Bf	Gene Onthology	GO:0006633	fatty acid biosynthetic process	20	2	0.0170247	1.12795	biological_process
Bf	Gene Onthology	GO:0003924	GTPase activity	201	9	0.0177536	0.235902	molecular_function
Bf	Gene Onthology	GO:0070976	TIR domain binding	7	1	0.0181223	0.694783	molecular_function
Bf	Gene Onthology	GO:0045087	innate immune response	7	1	0.0181223	0.694783	biological_process
Bf	Gene Onthology	GO:0006689	ganglioside catabolic process	7	1	0.0181223	0.694783	biological_process
Bf	Gene Onthology	GO:0000381	regulation of alternative mRNA splicing, via spliceosome	7	1	0.0181223	0.694783	biological_process
Bf	Gene Onthology	GO:0007221	positive regulation of transcription of Notch receptor target	22	2	0.0206809	1.04075	biological_process
Bf	Gene Onthology	GO:1901642	nucleoside transmembrane transport	8	1	0.0226533	0.65118	biological_process
Bf	Gene Onthology	GO:0043123	positive regulation of canonical NF-kappaB signal transduction	8	1	0.0226533	0.65118	biological_process
Bf	Gene Onthology	GO:0005337	nucleoside transmembrane transporter activity	8	1	0.0226533	0.65118	molecular_function
Bf	Gene Onthology	GO:0016830	carbon-carbon lyase activity	23	2	0.0224168	0.997143	molecular_function
Bf	Gene Onthology	GO:0005506	iron ion binding	316	12	0.0247648	-1.77838	molecular_function
Bf	Gene Onthology	GO:0006629	lipid metabolic process	95	5	0.0253123	0.857765	biological_process
Bf	Gene Onthology	GO:0002755	MyD88-dependent toll-like receptor signaling pathway	9	1	0.0272307	0.607578	biological_process
Bf	Gene Onthology	GO:0019752	carboxylic acid metabolic process	25	2	0.0270919	0.909938	biological_process
Bf	Gene Onthology	GO:0005576	extracellular region	224	9	0.0307881	-0.766955	cellular_component
Bf	Gene Onthology	GO:0030234	enzyme regulator activity	10	1	0.0323989	0.563975	molecular_function
Bf	Gene Onthology	GO:0005669	transcription factor TFIID complex	10	1	0.0323989	0.563975	cellular_component
Bf	Gene Onthology	GO:0005524	ATP binding	1073	31	0.0334358	-15.7855	molecular_function
Bf	Gene Onthology	GO:0009055	electron transfer activity	11	1	0.0381136	0.520373	molecular_function
Bf	Gene Onthology	GO:0070513	death domain binding	29	2	0.0380183	0.735528	molecular_function
Bf	Gene Onthology	GO:0002020	protease binding	29	2	0.0380183	0.735528	molecular_function
Bf	Gene Onthology	GO:0030527	structural constituent of chromatin	53	3	0.0403579	0.689069	molecular_function
Bf	Gene Onthology	GO:0016758	hexosyltransferase activity	53	3	0.0403579	0.689069	molecular_function
Bf	Gene Onthology	GO:0006518	peptide metabolic process	12	1	0.0426082	0.47677	biological_process
Bf	Gene Onthology	GO:0005125	cytokine activity	12	1	0.0426082	0.47677	molecular_function
Bf	Gene Onthology	GO:0003796	lysozyme activity	12	1	0.0426082	0.47677	molecular_function
Bf	Gene Onthology	GO:0007275	multicellular organism development	32	2	0.0464517	0.604721	biological_process
Bf	Gene Onthology	GO:0000226	microtubule cytoskeleton organization	13	1	0.0476932	0.433168	biological_process
Bf	Gene Onthology	GO:0016614	oxidoreductase activity, acting on CH-OH group of donors	13	1	0.0476932	0.433168	molecular_function
Bf	Gene Onthology	GO:0005516	calmodulin binding	13	1	0.0476932	0.433168	molecular_function
Bf	Gene Onthology	GO:0008047	enzyme activator activity	13	1	0.0476932	0.433168	molecular_function
Bf	Gene Onthology	GO:0000786	nucleosome	57	3	0.0469197	0.514659	cellular_component
Bf	Gene Onthology	GO:0016740	transferase activity	34	2	0.0515951	0.517516	molecular_function
Bf	Gene Onthology	GO:0016772	transferase activity, transferring phosphorus-containing groups	14	1	0.0527879	0.389565	molecular_function
Bf	Gene Onthology	GO:0046982	protein heterodimerization activity	65	3	0.0693072	0.165839	molecular_function
Bf	Gene Onthology	GO:0006352	DNA-templated transcription initiation	17	1	0.0745779	0.258758	biological_process
Bf	Gene Onthology	GO:0042246	tissue regeneration	20	1	0.0989537	0.12795	biological_process
Bf	Gene Onthology	GO:0008235	metalloexopeptidase activity	20	1	0.0989537	0.12795	molecular_function
Bf	Gene Onthology	GO:0008061	chitin binding	75	3	0.10332	-0.270186	molecular_function
Bf	Gene Onthology	GO:0003729	mRNA binding	21	1	0.105321	0.084348	molecular_function
Bf	Gene Onthology	GO:0016051	carbohydrate biosynthetic process	21	1	0.105321	0.084348	biological_process
Bf	Gene Onthology	GO:0008194	UDP-glycosyltransferase activity	47	2	0.107501	-0.0493164	molecular_function
Bf	Gene Onthology	GO:0007219	Notch signaling pathway	22	1	0.11119	0.0407455	biological_process
Bf	Gene Onthology	GO:0050482	arachidonate secretion	22	1	0.11119	0.0407455	biological_process
Bf	Gene Onthology	GO:0004623	phospholipase A2 activity	22	1	0.11119	0.0407455	molecular_function
Bf	Gene Onthology	GO:0008146	sulfotransferase activity	111	4	0.11113	-0.839875	molecular_function
Bf	Gene Onthology	GO:0016887	ATP hydrolysis activity	114	4	0.12051	-0.970682	molecular_function
Bf	Gene Onthology	GO:0046873	metal ion transmembrane transporter activity	24	1	0.12501	-0.0464594	molecular_function
Bf	Gene Onthology	GO:0005874	microtubule	24	1	0.12501	-0.0464594	cellular_component
Bf	Gene Onthology	GO:0030001	metal ion transport	25	1	0.131626	-0.0900619	biological_process
Bf	Gene Onthology	GO:0016042	lipid catabolic process	25	1	0.131626	-0.0900619	biological_process
Bf	Gene Onthology	GO:0004500	dopamine beta-monooxygenase activity	25	1	0.131626	-0.0900619	molecular_function
Bf	Gene Onthology	GO:0016712	oxidoreductase activity, acting on paired donors, with incorporation or reduction of molecular oxygen, reduced flavin or flavoprotein as one donor, and incorporation of one atom of oxygen	26	1	0.138182	-0.133664	molecular_function
Bf	Gene Onthology	GO:0004181	metallocarboxypeptidase activity	26	1	0.138182	-0.133664	molecular_function
Bf	Gene Onthology	GO:0004888	transmembrane signaling receptor activity	351	10	0.137997	-5.30447	molecular_function
Bf	Gene Onthology	GO:0016747	acyltransferase activity, transferring groups other than amino-acyl groups	27	1	0.144671	-0.177267	molecular_function
Bf	Gene Onthology	GO:0016715	oxidoreductase activity, acting on paired donors, with incorporation or reduction of molecular oxygen, reduced ascorbate as one donor, and incorporation of one atom of oxygen	29	1	0.161372	-0.264472	molecular_function
Bf	Gene Onthology	GO:0000413	protein peptidyl-prolyl isomerization	29	1	0.161372	-0.264472	biological_process
Bf	Gene Onthology	GO:0006644	phospholipid metabolic process	30	1	0.168897	-0.308074	biological_process
Bf	Gene Onthology	GO:0005507	copper ion binding	61	2	0.17083	-0.659751	molecular_function
Bf	Gene Onthology	GO:0003950	NAD+-protein poly-ADP-ribosyltransferase activity	31	1	0.175775	-0.351677	molecular_function
Bf	Gene Onthology	GO:0006418	tRNA aminoacylation for protein translation	32	1	0.183211	-0.395279	biological_process
Bf	Gene Onthology	GO:0010181	FMN binding	32	1	0.183211	-0.395279	molecular_function
Bf	Gene Onthology	GO:0016757	glycosyltransferase activity	99	3	0.185052	-1.31665	molecular_function
Bf	Gene Onthology	GO:0016567	protein ubiquitination	67	2	0.201946	-0.921366	biological_process
Bf	Gene Onthology	GO:0008643	carbohydrate transport	35	1	0.206608	-0.526087	biological_process
Bf	Gene Onthology	GO:0030170	pyridoxal phosphate binding	70	2	0.218348	-1.05217	molecular_function
Bf	Gene Onthology	GO:0005262	calcium channel activity	37	1	0.221779	-0.613292	molecular_function
Bf	Gene Onthology	GO:0004812	aminoacyl-tRNA ligase activity	37	1	0.221779	-0.613292	molecular_function
Bf	Gene Onthology	GO:0008168	methyltransferase activity	108	3	0.221571	-1.70907	molecular_function
Bf	Gene Onthology	GO:0008484	sulfuric ester hydrolase activity	38	1	0.226668	-0.656894	molecular_function
Bf	Gene Onthology	GO:0015293	symporter activity	38	1	0.226668	-0.656894	molecular_function
Bf	Gene Onthology	GO:0051260	protein homooligomerization	73	2	0.228765	-1.18298	biological_process
Bf	Gene Onthology	GO:0009247	glycolipid biosynthetic process	111	3	0.230139	-1.83987	biological_process
Bf	Gene Onthology	GO:0001733	galactosylceramide sulfotransferase activity	111	3	0.230139	-1.83987	molecular_function
Bf	Gene Onthology	GO:0046983	protein dimerization activity	113	3	0.238003	-1.92708	molecular_function
Bf	Gene Onthology	GO:0016616	oxidoreductase activity, acting on the CH-OH group of donors, NAD or NADP as acceptor	40	1	0.236806	-0.744099	molecular_function
Bf	Gene Onthology	GO:0006351	DNA-templated transcription	42	1	0.252591	-0.831304	biological_process
Bf	Gene Onthology	GO:0003755	peptidyl-prolyl cis-trans isomerase activity	42	1	0.252591	-0.831304	molecular_function
Bf	Gene Onthology	GO:0016702	oxidoreductase activity, acting on single donors with incorporation of molecular oxygen, incorporation of two atoms of oxygen	43	1	0.259224	-0.874906	molecular_function
Bf	Gene Onthology	GO:0004386	helicase activity	45	1	0.274713	-0.962111	molecular_function
Bf	Gene Onthology	GO:0005272	sodium channel activity	45	1	0.274713	-0.962111	molecular_function
Bf	Gene Onthology	GO:0070588	calcium ion transmembrane transport	48	1	0.29892	-1.09292	biological_process
Bf	Gene Onthology	GO:0016301	kinase activity	49	1	0.305989	-1.13652	molecular_function
Bf	Gene Onthology	GO:0000287	magnesium ion binding	50	1	0.312979	-1.18012	molecular_function
Bf	Gene Onthology	GO:0006814	sodium ion transport	56	1	0.363632	-1.44174	biological_process
Bf	Gene Onthology	GO:0006281	DNA repair	99	2	0.370459	-2.31665	biological_process
Bf	Gene Onthology	GO:0030246	carbohydrate binding	99	2	0.370459	-2.31665	molecular_function
Bf	Gene Onthology	GO:0008289	lipid binding	62	1	0.408218	-1.70335	molecular_function
Bf	Gene Onthology	GO:0043565	sequence-specific DNA binding	107	2	0.415462	-2.66546	molecular_function
Bf	Gene Onthology	GO:0016787	hydrolase activity	168	3	0.495342	-4.32522	molecular_function
Bf	Gene Onthology	GO:0016020	membrane	1295	26	0.493332	-30.4652	cellular_component
Bf	Gene Onthology	GO:0016192	vesicle-mediated transport	75	1	0.502413	-2.27019	biological_process
Bf	Gene Onthology	GO:0008017	microtubule binding	77	1	0.5147	-2.35739	molecular_function
Bf	Gene Onthology	GO:0007166	cell surface receptor signaling pathway	87	1	0.582149	-2.79342	biological_process
Bf	Gene Onthology	GO:0050660	flavin adenine dinucleotide binding	87	1	0.582149	-2.79342	molecular_function
Bf	Gene Onthology	GO:0016491	oxidoreductase activity	397	7	0.595493	-10.3102	molecular_function
Bf	Gene Onthology	GO:0006886	intracellular protein transport	91	1	0.600788	-2.96783	biological_process
Bf	Gene Onthology	GO:0034220	monoatomic ion transmembrane transport	212	3	0.672161	-6.24372	biological_process
Bf	Gene Onthology	GO:0003824	catalytic activity	347	5	0.755591	-10.1301	molecular_function
Bf	Gene Onthology	GO:0046872	metal ion binding	241	3	0.771048	-7.5082	molecular_function
Bf	Gene Onthology	GO:0004222	metalloendopeptidase activity	127	1	0.780971	-4.53751	molecular_function
Bf	Gene Onthology	GO:0004930	G protein-coupled receptor activity	637	10	0.779139	-17.7748	molecular_function
Bf	Gene Onthology	GO:0008237	metallopeptidase activity	133	1	0.797457	-4.79913	molecular_function
Bf	Gene Onthology	GO:0007186	G protein-coupled receptor signaling pathway	649	10	0.793789	-18.298	biological_process
Bf	Gene Onthology	GO:0022857	transmembrane transporter activity	313	4	0.792342	-9.64757	molecular_function
Bf	Gene Onthology	GO:0005230	extracellular ligand-gated monoatomic ion channel activity	199	2	0.800128	-6.67689	molecular_function
Bf	Gene Onthology	GO:0016021	GO_0016021	1879	32	0.831282	-49.9291	NA
Bf	Gene Onthology	GO:0006486	protein glycosylation	220	2	0.850253	-7.59254	biological_process
Bf	Gene Onthology	GO:0005634	nucleus	283	3	0.846563	-9.3395	cellular_component
Bf	Gene Onthology	GO:0005975	carbohydrate metabolic process	157	1	0.847897	-5.84559	biological_process
Bf	Gene Onthology	GO:0005737	cytoplasm	167	1	0.869575	-6.28161	cellular_component
Bf	Gene Onthology	GO:0003723	RNA binding	325	3	0.907628	-11.1708	molecular_function
Bf	Gene Onthology	GO:0005216	monoatomic ion channel activity	376	3	0.957169	-13.3945	molecular_function
Bf	Gene Onthology	GO:0006811	monoatomic ion transport	407	3	0.972172	-14.7462	biological_process
Bf	Gene Onthology	GO:0006355	regulation of DNA-templated transcription	417	3	0.972152	-15.1822	biological_process
Bf	Gene Onthology	GO:0055085	transmembrane transport	606	5	0.981837	-21.4231	biological_process
