# Supplementary material for: The highly dynamic pangenome of basal chordates is enriched in defence and immunity genes and is inherited following the Mendelian law
Source: PLoS Genet. 2025 Aug 18;21(8):e1011833. doi: 10.1371/journal.pgen.1011833 (PMC12373286; doi:10.1371/journal.pgen.1011833)
Supplement: S3 File — (FA) [file pgen.1011833.s013.fa]

>BelcheriHV1
GCCACAATTAATACGTTCTTATAAAGAGTTTCGCATATATTGCTGTGTTAGTTTTCGGTATGGAGGTGTTAAAAAGCCAAACCGAAGACATAGTTCGTCATATGCTCCACCACAGAGCTCCCAACGTCTTTCCTACAAACCGGCGCTGGGAAAATAGAGCCATATACCGTAAGGTTGTGCAAGTGTCAAACAATGTGACGGAGAGGAAAGAGTGGGCTGATCTCGTCTGCTGTTTTGCCTCTACAGCAACAACGACAAACGGATCTTCTAGACTAAGGGATCTGGTAGAAACCGTGCTCTGCGAGGATGGATTGAACTGGGGGCGCATCATCACCGCGATGGTTTTTGCTTTGGATGTACATATTAAGTTACACGAGTCACAAATGATGCAAGGAAACGCGATATGCTCGGAGTTAGCTGACTCGATATGCGGCACAGCAGGGAAGTGGCTGTTACGACGCGGAGGGTGGAATGGGATGATTGACCCTGTGGAACCGTCGATATTCGTGACTGTTGTGAACCTTATCTGTCGTATGTGGACTGCGCCTGTTTGCGTTATTGTATCGAGATAATTTCCAAGTGACTAAGCAGAAAAACAGGCACGTCATATTGGTAAAGTTTAGGGACAAACAGAAAATAGTAGTGATGGGTTCTTACATTCGCTCTTAGCTTGTGCAGCAACTTTATTCCGCACATCAAGTGACACCCAATCGCTTTTTTCCGTTTGGTGATTTGGGTGATTCTCACGTTCGGTGTTTGTTCAGGGTTTCGGCATCGGTTATAAGACATGAGAATACATTTAACCTATAATGGCATAGGTTCACACCACCCTATGACGCCAAGATACATCCATATCCATATATGGCGTGAGGCTGTGAATGATTGGTTAGAGAAGGCTGTGAATGGTTGGTTACGACACTAATCTCCAAGCAAATTCGCTGGGGCAAGGGGACTTTGTACTGGCCTGCATCCAACGTTGGTCCCACGAAAGCCCTTTCCTTTCCATATGGCATGACGAGTTTAACCATCTTGTTTATGTCGGCATGCCCGGAGGTAGGTTAGCCTCGAGACAGTCTTGGCATTTTTACACTCTTGTTGAAGCCAAGGCGTTTTCTGGAAGTCATACGCAACCATGTAAAATATTCAGCATCGACAAAACTACCAAGGGGAACAAATTTTTTACCGTGACTACTGTGGACAAATTACCTTTCCTTGACTATTGCACCGACCGACACCGATATGAGATTCTCGAGCCCGACATACCCACTCGCCTCTACATGGACATCGATTGGCCAATGAGTAACGGGTCCGTGCCCCTTGGTGAAATCATCGAAGGTCTGTGGGGGTATCTAGGATCCGAAGTCGAAGACAGCATTGCAAAAGCAGCATCGGTGGTAAATATACGAGAGTGTTACGTCTTTGAAAGCAAGAAAGTAAACGCGACCAAGTATAGCTACCATCTGACATTCCCCCATATCATACTCCCCTGTGTCAAGACCATGGGAGGATTCGCTATGATGAAGGAATTTGTGCTGGGATTCGTGGAGTTCCTGCGGGAAAAGCGAGGGATAGATGTGTCCATCTGGAAGCCCATAAGAGGGAGCCAGATAGAAAGGCGTAAGTCTCTCATTGACACACTAGTCTACTCACGGGACCAGAATTTTCGTATGTGTGGACAGTCAAAGAAAGACAGTCGTAACCCGTTTGTACACATATGTCCGTCGGACATTTCTTCTGCTAGTAAAGAGGGTTGTATGAATTGGACGGATTTTTACAACCAGTTACCTGGCTTTCAAGTGACACTGTCTGAGGAGCTCTATCGTACTATCGTACCAGCCACCATTCCCTTGTTCGAAACAAAATGTGGCAAACATGCACGAAGGCCACGAGGTAGAAGAGACGACGTGGAGAAGGGTATGTACGCTCATCTATGGCCTGGTCGGGTGGATACCAAACAAATTGAAGTGTTGCGGTCGGGAGATTTATGTGAATTGATTGACGGTGACGTGTTACGAGACCACTTTACGACTCTCTTTCTCCCGGCGCTTACATCACTGGTAACTTCTGGAGACATACCCCATGACAAGATAGTGGCCTGGTGCAATTCTAGTAGTCGATCAAAAGTCGCCAGTTGGATACGCGATGTAGAAACATATGTAGAACGGCACGGTTGTCCTGACCCCTATCCTTGCGCCAAAATAATTTCGATTATAGAGCATGTTTATGATATCACTATTGTGGATCGTCGCCAACTCGAATCGTGGCGAGAGGACGTGGCCGATCTTGGCGACCCTTGGCTTCTACCCAGACCGGACATGTTTACAATGGTAAAAGGGGATGAGGGGTTACGTCAGAAGCTGCATATGATCACTAAGGCCGACAGCAAGTTCTACGGCATGGCCAATTCTCGGCGCCGGCTCTTTCGCATTACGGGTAACATGGGTTCAGGTAAAACCAAAGGACTCATTTACTACCTTACCGACTTACTTCTTAACATCAGACACCGACCTGAAGCCTCTTTACAACATTCTGAGTATATTCCCCAGCACAAAACCCACCTTTCCCATCTCCACACCATCACCATCGTATGCCCGCGCATTGTAATGGTTGATCAATATGTGGCTAGACTACGTAATAGACTTCACTACTTGACCCAAATACACCCTTCACTGAAGAGGCGAGTAAACCGGATTTCCGTACGCGCCTACCATTCCAACAATACGTCTTGTTATGACGAATGGCGGGAACACGATCGAAAGCGAGTCATAGCCCGTGACACAATGTTGAAACTTAAACACGAGGCTCTTGTTTCCCGCCAAGACATTCCCTACGCATATCCCCACATCCTGATAGAAGAAGGGGCCAAAGACCCCCACGTCATCAATCATCCTGTGGTAAACGTAGTTTGTGTCAATTCGCTTTACCACCTGGCAGGTCCTCCACCGGACTTATTAGTCATAGACGAAATTGTCATGATCATAGGAAACATGTTTATCAATAATAAACCTGTGCCTGATAAGCCAATCGTCACCAATCTGACCACTCTCCTCCACTCGAGTCGAATGACATTTCTCCTGGAAGCACGCATGACAAGGGAGGTCGTGGAGGCTTTCACCAAATTATGGCAGGGACTGCCCGAAATCACTAGCCAAACGATTGACGACTGGTCTACGGAGCTACCACGCATAACGGGGATGGATGTTTCCAGACTTAACCAATGGATCCGTCGCATTCGCGAGACTAATGTGCGGAAACAGCACAACACACAGCAATCTAACAATAGTGACGACAGATCTGCCGGCAGTGTTAACATCATATTAGAACGGCCAGTTTACTCATCGCATACGTGCTCAGTTTGGATTGAACAAATTCCTACCAACATATGCGTGGTATCGGTACACCCTCCCATCATTAATCACGTCGTGATGTATCCTTCACGCGATCAGATCGTTACGCATCTCATCTCTAATGCTATGGCAGGCAACAAGGTTTTGGTGTTAACTTCAACACAAAGCCAAGCCCACGCCATAGGATCGGCCTTTGTTGGGTTCGCAACCGCTAAAGGAAGAATTCCCATCCCGCCCGTCCAAGTTGCTACCAAGGACCAAACCAGGGATGTGGGCTATCCTGGTATCTTGGAAGTCATCAAGAGGCTACCTAAATATAATCTAACCATCATGACTAATGTGGTGGGGGCAGGTCCTTCCTTTGAAAACAGTAAGATCGACGATGTATACCTTCTTTACCAGCCCGGGAAGATATGTCCACCTTTACATGATATGATACAGTTGAGTGGACGAGCACGTAGTGTTACGAGGAGGACGCTCCATGTCTGTACTATTGGAGGGCCCATGTATCGGTTTGGCACCGATGATGGATTAGTTAGAAGTGACTGTGGTTCTACTAGCAATGTGGATCCTATCACTCTTTTTGCCAATGCGCATAGAAAGTTGTATGGCCAGGAGGAGCCGCGACCGCTTCTCCGTGCCTACAAAGATTTGTTAAAAGAAGTAGGTAGAGCGTATGCAAAATATCACGAGGGAAGCTATCAACCCCCCAGCTTCTCTCTTACCACTGTCGCACATGAAGACGTCAATGTTTGTTCTCGTATTGAAATCACCCAGCGGCGGACTTTAGCCTCTCGGTTCAGGGACGAGGAGTTTATGGGGCATAACTCACACTTAGTGGCAGCGTTAGAGAAACAACCCGCGAAGGGGCGTTTGAATTTTGACAACACAATTGATAAAATAGTGGCCGTTACGCCGAAGAATGAGCAAGAGGGGGCTTGTGGTGAAGTCAAGAAGAAGAGAACAAGGTATCAGGGAATCACTCTCGTTCCAATGATAGTGCCGGATGAAGGTGAAGTGCGATATATCCTCACAGCCGGCTATCGAAATACACGCAAACGACTTAAACGAACCGATACCTAGAGGAGATGACGACCCCACCATATCCTTATGCCAATAAAAGATATTTCCTTACATGGTTTGTTTGATGTCTTCATAGATGGGGATTGGTTCAAATATAGCGACTAAGGCAACAGCAAGTAAATTTTATAGATGAGATCCTCTGCAGACACCATATCTAATGCGATAGGGCGGAAAAACAAGGCGGGTAAAAACAAAATTCCCGCATTTTAAAATTTTTGAGATCATAAACTTTGTCAATCAAAAATTGAGGCAATAAAGCATGAAGTATATTTTCATGTACTCAACAGTATTACTGGCTTGTAGATTTGTATAGATCTGAATTAATTTGAACAATTGTAGAAAAGAGCTTGTCATACCACCATGGACAGCTACTATACGGAGTATTCATATGGGATTGGACACCTTGGTCTGTGAACACTTGCCATAAACGCGAGCATATTTATTTTTATTTTTATTTATTTATTTCATCACAAGACGGTTGGGTAGCCCCATTAAGCTTATATTAGCTGTTTTCCAAGGGGGCCAAGCAAAATTACACAAGGCATTCTTACATACAGTAAGACAGCATACGGTAAACATAAAAGTCCGATGCGTCAAATTGTTTTTTGCAGAAAATATCTGTAGAAAACATCTTACAAAAAATACAAAACAAACAGGAACTTTTACTTCCTTCTGTTGGAAAGTAAAGCACATGAGTCATTATACAATAACGCAAATCAATGTAAAAAATTTACTGTGAACAAAATGCTACTTTACAGTTTTTATTNNNNNNNNNNNNNNNNNNNNACACACACACACACACACACACACACACACACACACACACACACACAGACATATATACACACCCACCCACAGAGAGACAAACGCTACTGAAAACATAACCTTCTTGGCGAAGGTAAAAATTTACTGTGAACAAAATACTACTTTACAGTTTTTATTAGCCAAAGGTATTTGTTGTACAATACTAGTAAAAGGAACACGCTTAGTCAAAGTTAACTATTACCAACAAGCCAAAGATATTTGTTGTACAATACTAGTAAAAGGAACACGCTTAGTCAAAGTTAACTATTACCAACAAGCCAAAGGTATTTGTTGTACAATACTAGTAAAAGGAACACGCCTAGTCAAAGTTAACTATTACCAACAAGCCAAAGGTATTTGTTGTACAATACTAGTAAAAGGAACACGCTTAGTCAAAGTTAACTATTACCAACAAGCCAAAGCTATTTGTTGTACAATACTAGTAAAAGGAACACGCTTAGTCAAAGTTAACTATTACCAACAAACCGCTAACAAGAAAAGCTCGACCTAATATATGCAATCACTTACCAATGTTTATAACTAACTATTGAAATATACATTTTCTAAACAATACAATCGAGTTTACTATTTTTCAGCTCCAATGCTAAATAGCTAAAAAATGTGATTTTTTGTTCTAAATAATTATCACCAGAACAAAGTGGATGAGCTTGGCTAAGACTTCTTTTAAGTGATCAATAGTATCAGAGTTAAAGATAAAGATGACATGTTTTGGTATTGATGTTATATTTTCTTAAGCTTGGAATTAGAGAAAGATTATAGAGCTGGTTGACCGTTACAAAGGAGTCTCTATACGGGTCAAAAAAATTGATGATAAACCGGACGGCCGTCTTTATTTATTTCTCCAAGAAGAGAAAATTAGGCAAAAGTGAATGCGCTCTGATTACAAGGTTGCTGCCTCCATGTGAATTTTCATATATCCAATTATGGTACGTTTGTAGGCTACAGAATAGCCACATTGGTCACACTTGTGGGCTGTTTCTCCTATCATTTGTGATTTGGCTCATAGCTAGTCGTGTAGATTGGCGATAGCATTTTTTACATCTGAAATAGAACGATTGAGTTGCAAGGTTATTGCCTCAGACATGTGAATTTGCATATGTCTAATTAGGGTACTTTTGTAGGCTGCAGAATAGCCACACTGCTCACACTTGTAGGGTTTTTCTCCTGTATGTCTTCTCATATGACACGTTAAGTCTCTTTTATGTCCTGTCCTGAATCCACACGCCCCACATATGTAGGGTTTTTCTCCTGTATGAGTTTTCATGTGTTCATTTAAGGTGCGTTTCAGTGCTGCAGAATAATCACACTGGTCACATCTGTAGGGTCTTTCCCCTGTATGCGTTCTCATGTGACCATTTAAGGTGCTTTTCCGCGCTGCAGAATAATCACAGTGGTCACACCTGTAGGGTCTTTCCCCTCTATGGGTTCTCATGTGACAATTTAAGTTGCGTTTTATTGCTGCCGAATAATCACACTGGTCACACCTGTAGGGTCTTTCTCCTCTATGGGTTCTCATGTGACAATTTAAGTTGCGTTTTATTGCTGCCGAATAATCACACTGGTCACACCTGTAGGGTCTTTCCCCTGTATGCGTTCTCATGTGACCATTTAAGGTGTCTTTCCGCGCTGCAGAATAATCACACTGGTCACACCTGTAGGGTCTTTCCCCTCTATGGGTTCTCATGTGACAATTTAAGTTGCGTTTTATTGCTGCCGAATAATCACACTGGTCACACCTGTAGGGTCTTTCTCCTGTATGGGTTCTCATGTGAGAATTTAAGTTGCGTTTTATTGCTGCCGAATAATCACACTGGTCACACCTGTAGGGTCTTTCCCCTGTATGCGTTCTCATGTGACCATTTAAGGCGTCTTTCCGCGCTGCAGAATAATCACACAGGTCACACCTGTAGGGTCTTTCCCCTCTATGGGTTCTCATGTGACAATTTAATTTGCGTTTTATTGCTGCCGAATAATCACACTGGTCACACCTGTAGGGTCTTTCTCCTGTATGGGTTGTCTTGTGATCAACTAAGCTGTCTGTCCGCGCTGCAGAATAATCACATTGGTCACAGCTGTATGGTCTTTTTATTGTATGGGTTATCATATGCCGGGATAAGTTCCATTTGTAAGCTGTCCTGAATCCACACCACTCACACATGTAGCGTTTCTCAACAGCGTTATCCAAGTTGACTTGTGCTGCCGCCTGGTCTTGAACATTGCTACAGAACAAAGAGAGAGAGAGAGAGAGAGAGAGAGAGAGAGAGAGATCATACATAGATATATACATACAAACATACATACATACATACATACATACATACATACATACATACATGCATACTAAAATACGTGAGATAGAGACTTTGGTGGTGGTTGGAAGGAATGAAAACAGTACATTCAGTCCAACTCAATATCTTTTATTTGCATGCCGTGCTTAGAACAACACACCTTCCTTCACTTTATCTTTCGTTGCTTCAAGAAATATGACGGCATCGACACCATCTCTAGTCATGGGTGGGCCGTGTGTGTTAATAGCATCGATGATTTGGTGCAGTCTGGATTTAAACTCAGCATCACATGTGATCGGTATGTTATTGGTACTAACTGTCATGAGGGAAAAATCAGAGCCGCAAGGTCTCTCGATGTCAATCTTGGCCTTTAGCTTGAAGGGATAAATGGACTGCTGCCGGCCCATCTCTGCTGCAATGAACTGATATATGTACTCGACAATGACCCTTTTCTGTTGGACATTCCGATATTCCACCACATAGATGTTTAGAGGAATAGTACTTGTTATGTCGGAACAATATCCCTTTGCGTCCCGGTGATGAATCTCAATCTCACCTTCTTCTTGCATACTAGCGGGACGACGATGGTGTCCAGGCACATTAATGCTCGCACGGGATCTATTAATTTGGGATTGCACCACTAACCTTTCGATGGGAAGAATGGCAGTTGGCGTAGAGGGTGTTGTAGAGGTTGTTGTAGAGGGTGTTGTAGAGGTTGTAGTAGAGGTTGTCGTTGAGTCTTGAACCGGAGTCACTGTTTCGGTACGTCTGGCCTCGGTCCAAATGTTGCGGGGAACTGGTCCAATATCCATTACAATATTCCCTCTGTGAGACCTGTGATTTGCGACAAGTGAGGAATAAGTCAGCGTATGGTTAGTCTTTAGATCTGCACTAACAAACAAGAATACCGAGGCGCGCCTTTGGTGTTGAAATTGACTACGGGAACGGGATCTGTGGCTCCAAATGTCTTCCTCCCTTTTCGGTGGCAAAATACGGTATATATATATATATATATATATATATATATATATATATACTGTAAGTATATAAGGAGTTTGGTCACAGAGGAATTTGCTGCTGATCGAAACGTTAATGGATATCAATAACACCCTGATGCCAGCCTAATCAAAATGTGCTTGCCAAGTAGTTAATTGTATCAGGCAAGGCTGTTGCCCTCATTGTGGGCCAGCTGGTTGACCGTTACAAGGGAGTCTCTATACGGGTCACTTCACCAACTGGATTAAACAATGGAGGAAAAGGTTCACCGTGTGTTTAGTGATGTTTCAAACCACAAGAATCGCATTTATTCATTTTAAGTTTCAGTCAGCATTTTTTTTTATTCTACCAGCAAACAGCATCTGGTTCAGTTGCGGGTGATTTTGTCCCAGATTCAAGCTATAAATCGCATGATTCACATTGTTGTTAAATATAGTCAACAGGGAGGGGCAACAACACCAATTTTCAAAAGAAGCGCCCCTCCCAGTATCAGTGTCAGCAGCTTAGATGTTATTTCGAGCCCGGCTTCTGTGTCAACACGGTTTTCGGTTTCAGTTTTAATTTCTCATTTTTATCAGAGTCTGATGTCTTTGTATTTATTTTTTGTTAGCGACCAACGCTACAGGCGTCAAATATCAGACTGATATCAGCAAGTTGTCGGTTGAGAACGTCTTGGTGGGCTTCGCAAGTGTTACAACCGAAGTTCTTGGGTCCGCGACGATTGAGTCGGCTGATTCGAGTCATGATGGTAGCTCTCGTGCTCTGTGCACCCTCAAAGTAACAGGGGTTGATCTTAGATGCGGCTTTATACTCAGTACCGGTGATGGTGTTGCTAAAAATACATTGGCACCGCGCCCGTTTTGCTTGCTCGGTGACGTCAGTATGACCAATCGCGGTGTTCTCCGTTTTACACCAAATACAGGCACGGGGTGAAGCAATATTGGTGACGTTATGCCTACTGTCTGGACCAGGTGTACCTAATGGTAAATTTTGGGCATCCACCACGCTGTCGTCGTCCAATGTGGAACGTAGGATCCCTTTGAGGTCGGGTGGTACGACCGGATATGATGAAAGATGGCAAACATAGTCGATGATATCATTAGCAAACTTGTTAGAGTAAATGATGGTTGTAGTTTCAGATAGGGGAGTTGTAAGAACCTCATTGTCGAAACATCCAGAGTCTGGTTGATCTGCTGGGGTAGTACTCATATGGCTTAGATCTCGACCGCTGTTTGTCGAAATCTGTCTTTTTCCCCAGAATCGGCACACATGTTCGTATAGGGCGCGGGTCGTGATGGCGTGGGGAAGGTCGGCAGCCACATGAATACCAGTCTTGTGGTGGTAAAGTTTATGAGGTGGGACGTGGTTGGCTTCCACGTACGATATCCGGTCAGCGGCATTGAATGTCATGACACCATCCGGATCCTCTGGACCAAAGTCGGGTTTAACACGTTTGGTAATCATGTATGAAATCAACATCTTAAGTCTTTCTAAGACTAATAATACGCGTTTTACGTAGAATCTAAGTGTAATACCGACAAGCGTATCTTCAGGCGGGGGAGCGTACCGGCACACAAAGAGGCGATAATCATCGCGCAATTCTGCCAGCACGACGTCCAATTGGGCCAAGAATTCTTCCATTTTAACTTTACTGCAGACAGGTAGTAGGGTATCGATAGGAAGGGTAGCCATATGTATGGCATGACGAAACTTGTCTTCCCAGGTTGACAACATGTCAAACATAGCCGCCTCGATTTGGTCTATTGCTTCTTTTTCCTCTTTTTCTGGGCTGGACATGGCAACGTTTGAAGGGTGTTTTTTTTTTGCTTATCAGTAGGAGTCGCACAACCGCGTAGTATCTTCTGGATTTGTCGAGTGCACCACACCCTCTCGAATCTATATGTTTGTGCTGAAGCCTCCACATCTACAGCATCGGTTAATATCGCATTTGCGAAGACTTGTTGGTCAACGTGTGCGACTATGAGGCGGACTTTCTTTACACGTTTGCGCAGTGGGGCTATGCAATTATTTAGATACCATTCAAACAAAGCCCCCAAAGTTGGGAGACTTTTTTGCGTTTCTCCCACCTCTTGCGCAAATTGACCACGCATTGGGTGGTCAGAAGTCAGGTCTCCGTCTATGGCAAGACACTCGTTTCGCCACAAGGTTTTCGCAGTCGTACTGCTATCGAGGTAATTGGTGTTAAACATCAACGCATACAGTTGGACTTGTAGCTTAGCACTGAATAGAGAACCTGGGCTAATTGCAACAAGGGGTCGCATATGTGTCTTTATTTCAATTATGTCTAGGGTTTCAGGTGACGAAAAAGAAAGCCGATCAATGCTACCCACCACAGTTAGCTTACCTATAACACTAGAAAATCTAAATTCTTCGCATCGGCCGTGCGCTAGCAGAGCTTGTATCTGTTTGGCCCTGTTCACAATGTGAGCAGCACATTCAGTGGCTGCTGAATCGCTCCAGAAAGTTTTGAATGTATGATCTAAGGATTCCAAATAACCGTGTATGAGCTTACCGCGCTGTTTCACATCGGCTGTTTCACCTGATTTGTTCAGCTTGGTAATGGGCCGCTTACATCTGTTACCGCGCCGATGAAGCGTTCTTTTATCTTGTGTAAGGTGTCCTAGCTCAACTAAGCTAGTTACACTCATAGTATTCGCAAAAGCGGCCATTAACCCTCAAACCACCGTAGTTTTTTTTCGACGAATCTTACCGCATGGGGTAAAAAACTGGCCGCATAATGGTTTGCACGAATAGGTTTTTTGTGTGACTCTTTTTTGTGATAGGTATAGTTTCATCTATATACGAGGGAGAGTTTGAGATGATTAAATGAAGGAAATTAAAAAAACACTCAAGGGGGCGAATATAGGACGCATCAAGACAGAAAAACACACACATACGATACGCACTCCATTCACAATACTTTATTCAGACACTTCAATTCACTACTAGTCAACCCAGTTACTGTTTTTTTCCACAGGTACGAATGCAACATTAAAGATTGAGTTACAGCTAAAGTAAATATTACCAAGGAGGAGAGCAAGTACAGCGCTGTGCCGCAAGAAGCGGAGACAAAAAAAATCAAGCAAGACGATAAAATATGTGATACTGGTGCTTCCTGTAGTAATATATACTTTTTTTTACTCTCTCTCAATATCGAAAAACCACATGTCTATGCGCTCAATGATATGGTCTGCCAGACGCTCCGGTGCCTTATCAAACTTGATTATATCAACGATACTAATAGTCGTCGTGGTGCTGTTGAAGACATCCATAGCAGTGATGAGTCTTTGATCGTACGTCTCATAAATGTGAAAGTCGTACTCTAGCTTTTCACACCCTTCACAGCGATAGTAAATCTCGTGCAAGTTTACCAGGTCCCTCATATACTTCGCATGTATAGATCCTTGCTCAAACCGCTGCCTGTGCAACTCTGCAGACTCACGAAGATAAATGACTAAAGTGTGGGAGTACTGCGAGAGCACTGTTCTTGCTAGATCGACCCCTCGACGAGTTACGCGACCAAAGTCGTGCCAGTTAACCCAACAATTATAGAATTGTATGCTGTTGCGAAGCCGAAGATCGTAAAAGTTCGCAAAGGCGAAAATACCAAAGGCGTCTCCTGAACATCGCTCTCGTACTGACAAGACAGGTGGGTCGGAAGAATTCACTAGCTTGTCAAAAAGGAAGGTGACCTCCTCTTGTTGAATCTCCATCCCCAAGGTAGTCGAACAGGCAAGGTATTTCTGAGATCTGTGCATAAGCTGTTTCTGAGGCCTGATGACGTCCCCGACGTTGGTTTGGCCATAATCTACGTATATGCCTCCGGGATACTTATTGGCATATTTGATTGATAATCGCTGGCCGATGAGTTCCAAAATGGTACTATTGACGGCCCCGGGAACAGAAGAGAAAATGATTTGGTCGACTGTACGATGGGCCATATTACTAGCTCGATGCTGGAGGATAAAGAGTTGAGATTGTTTTTCCACGTCCCCACTCAGTCGGCATACTGGGGCAGGAGTACCTAGAGGGCTATTTAAAGGCCAGATGAAGTAATGGATCAAAGGGTTGAATCACCCTCGCTGTATAGCTCGCACCATGTAGGGTCAATCGTTCATCCATGATTTCGTATGCCAAGGTACACGATTGGATAGATATGATTATCTCTAATCTACGCACGCGTGAGTTAGCGGGACTGAACCAATCCCCGGTTTTTACGGTGACTGAAGGATGCGTCAGCAGGAACCATAGGTTATCCGTGTGTAACGTAGTTATCCAGTAGAAGTGGGTCAGTTTCGGAAGTCTGTTTCGCACTTGTCGCGGAAGGGCCCATACATACTTATGCGCTTCTTCCAGTAGAAGCAAAGCTATCAATGTGTCAGTTGCCTCGGGAAGTTTCGTCAAAACGTACAACTTATGACTTACGCCCCCCCTATAAGGAGAAGCTATATAGTCGATGGAGTGTATCGTCCAAAGTCCAGGCACATATCTAAAACCCAACACAGGTTCGAGAGGTGAGCAACTTTGACTAAGTTTCGAGACATAATCCATACCTACAATCAAAAGACCTTGCAGAAAGATGGCCGAAGCAAAGTTCCTGAGGGGAAGGGCAGTTACGACCATGGATCCCAACGTGTTTCCCTTTATCAATAAAAAGGTGATTGAGGAACCGACTCCCGAATTGGAAGACATGGGCTGTTATTTATGGTTTCCATACTATTGTCGTGATTTACCCCAAGAAGCGAAGCGACTCTGGGAAACGCCCACAGCACGAGTGAGGGGATACCTGTGGCTAGAAAGTGCTTATGTGCAGAAGGTGTGTATGTTAAATACTGCCTGTTACGCTGTGGCTTATCTCATGTCGGAGGAAGTTGTTGACCGCGTCTTGACCGAATGTCGGTTCACCATCGAAGACATGCAATTCGACGATGTGAAACTACGATGGCTTCACCCGGAGGACATTTACTCCATCACGAACCGCGTGCTGGAAGACCAGAGTGCAGACATGGTGAAATGGGAATGGATCGAAGACGTGGCCTACCGAACATGGACCCGAACCATTCCCGAGGCCAAATGCGTGTATCGAGAAGCACCTACTATGCTATATATAAATAATTGGGAATTTGTAGGACTCTTGAACGCATGGTGTATTCAAGATGCCCTTTGGCATTCACCCCTCTTCAACATGGCCCTGGAAACGAAGGAGGAGGAGCGGTACCTACGGTTCATCGAATTTATCTATGTCTTTTTTCACTGGCAGCTCAGGTTTATTCCGAGCAGGACTGTTAGCGGCACTATTGCCAGTATCGCGCTGACCGGGCTCACGATTCCCTACTCCTATCGAGAGGACACGGCTTGTATACCGCCTGAGGATGAGGCCGTTTTCAAGCGCCGCCAACATTTTGACACCCAAATCCACCTGAGGCTTATAGGAGCGGTTGGTAGACAAGATGCACCAATCAAGGCGTGCGAGGAGAAGATGCGACTACTGTTTGGAAACGTCAAGCGGAACTCGGTGCGCTATAATCAACGTATTGGTGAAAAAATAGAACAAGTGCGCCGTCGATACAGAATGTTCCCACAGTTCATTACTGCTATGATTACTGAGCTCATGCAAGAAAATATTACCATGATTCCTCCGCACGCAGCTTTATTTAACGAGGACAGTATTGAAGCGTGGAGTCTGGCCAGAGAGGAGATCATTGACAGAACGTTTGCTCCTCAGAACCTGTTAAGCTCCACTTTCCGTAACATGACGGTCACTGTAAAGGAAGACCAAATACTTCGGCTGTACGGAAACATGCCGTATATCCTGAAACATTTTGGGCACGAATTGTCTAGTGACTATCTTTACTACCCCGAGAACCTGGGGAAACTTTCCGAACGATTCGAGCCCCAAAGAATAGTGACCGCTTCCAGTAGTCACATGCCCCCCTTTGACCTACCGCACTTGATACCCCACATCAAAGTTACCGCTGCGCATCTGCTCGAACAAGCAGCAATGTGCACTCCTACCTGGTACATGTGGGGACCCGAACAACACGTGCCCAGCTATTACGTCACAAACAGCATCCAGCCATCGGTAGACGGCGCCATTGAAACAGAGACACCACCCTGTGACATGATAACGTATCTCAAGACGAAAGTATGTCCTGAGGCTGGTTTTATGTCGGAATATATTAACAATAAAAGTCATGTTAAGGTCTTGGTGTTTGACATTGACCGCCCACAACCTTTGGCTGTGGTTGACAAGGCGCTCGTGGAGAGTATGGGGCGTGACACGATTAGCATGACCGAACGCATTTTCGAGAAGATACCCGAGATCGGGAGCGGCTCAGCGGTACATTATGTCTTTTGGTCAGATTCTGGGGCTGAGCTTTCTAAAAAGATTGGTCTTCACCACCACATAAAACTCCCCCCTGGGATAGTCATGACCATTAACGTGGCGCGACAGCTAGTGGAGCTGGCAAATAATCTTCGCTACATGTACCCTGACACTATAGGAATCGATTGCGACCAGAACGTTTACGACCCGTGTATCTACCCCAACGCGGACACGCCGACAGGTCACGGGATCAGGTTACCTGGGCAAAGAAAATGTGATGGGAAAAAACCCAAAGTTTGTGTTATACGCACAGATGGTCTAGCTCTATCGGAACCGATTCCTGTCACGGCCATGTTTGTACACGCCCCAGACATAAATGAACAGGGCGACCCTATCGTGATTGGTAAAGTTATAGATTACGTACACGATCTGCTTCCCATGGACGATGAGAGTTTTTTGAGAGCAAGCAATATCGATACCTTAAATAACTTTACAAGAAACAACTGTAGTGCAGACATCCAGCGTATCATGGCTAGCCTCAATCGGCATTCCGTATTATTTGATCAATGGGGTGAAAATGGCGGTGATGTTGAGAAGCTTACCAAGATGGTTAACGAATTGTGGATCCTAACTGGGAAGAAGCAGATGATTGAATATGCCCAAAGCGCCGTGGGACACGATAATACGACCTATCCTCCGCACTTCATTGAGCAGTTGAACACCTCATATTTCAAAGTCATGCAAAATCGACTAACTCTCGTCATCCCAGGTATGGAGCTTAGGGGTGGCTTGCCCTATTGCCCTCGAAGACCTCATCGAAACAAACCTAAAGCACCCGTAAGCGTACACGTGATTTTCAATGCTTCCATGGTGCGGTTTGGCCTAAGCGTGTCGAATTGCTTCAAGCCCACATGTAGATCAAAACGGCTACACACGAATGTGTTCTTGCGAATGGTGGATCAGTTCGTCTCTCCTTCAGTGCGGCAGGAATTTGACGCAGAGTTCCTACCTCAATTCAACACCAAGGTTGACGTGTACACAATCTTCTTCACCAAGGACGAGGGGCATCCCATCGTTGATGAAGAACTTGCTGAATACGTCAAAATGCAACCATATAGCCGATATCTGACGTCGTCGGTAGATATTGCTTTTCTGTATGCCTACGAGCCTACACACCATGGAGTAGCCATTCTGCGTACGAAGAATCACGATTTTGTCATAATGTACAAGGACCCCATCAACGACAAAATGCGGCCTAAAGTTGTGGCCACGCGTGTCGTAGGATACATGGTTCTGTATCTCCGCCAATCTTCGTTCTTACCCAACTTACAATCACAACTAAAAGAACATGTCATAGACATCATAGAAAACAAAGATGGCCAACCCATTAACGAACTATAATGGTCGTCGCGAGCAAAAATTAAGGCATTACCATAGATATCCTCGTCACTGCCAAACATTCTCTCACCCATTGCATACATCATGGATTTATTATGGCAATTGGTCAATCATGAGTTAACAATTAACTGCCTTAGGACGACCTATGGCCACGTATACGCGATGGACTCACCACAGAAGCCCAAAACGCTTGGGTTGCTCCCAACCGCCAGTTTATATCAAGTCATGGTGAGAGATGGCATGTATCCCCTGACCGAACAAGCTCTGGAGTCGGGCATGTGTATGGTGGCAGTCTATGACGTAATGAATCAACAGTATGTTTTGTATGTCCCACATTCCCCGGCTTATCCCTACGTGAAATACTTTTGTGTAAAGCATATGATGAATACAATTTCTTACAAGACGAACCCTTCTACGCTGCCTGCCCACCTCGACTGGATGATGGCCAATATTGTTTTTAAGTTTAGAAACATCTTTAAATCGCCCCTGGTGGTCAAAACGCGCCCTCGTGATGCTGCAGAGTGGCTAGATCCCCCCACCGACATATCCGTAGATGAGTATTGGGCCTGGCTTCAAAACGTCGAAACAAAGATGGGGGTGGGTACCCACACCACCACCAATGAGAACCAACTCGATCCTCCTGAACGACAGCGACTTCACGACATTATGAAGCAAAGAGCGGCAAATGCTATTGCGCAGAATGAGGACATTGATATCATTCAATTTTACAACCAGTCTTTACGAACAGTCTACAACGAAAACAAGATGCGGAGGAACGAAAAATTGCGTGATGACTTTCTGGACATGGTGCATACTAAAAAGGGTGTGGAACTGATCGATGCTATTTTGGAAATCATGGTAAAAGAACCTTGGGCTAGTATAGAGAATATGATGTCTCTGAAAGATCGAGACATGGAGCAGGCAGTCACGCAATACCTCGATACCGCCAAGCAAGTCCATGAAATCATAGATGGATTTGAAATTAGTGAATTAACCCACGAGCAGTTTATTAGGACTATATTTGATACTGAGGAGTTTATGAATGGATTATTAGAACCATTTATCATGTCCTCGACCTTGATGTCTTCCACGTTTGTAAGGAGGGTAATGGACGAGTTGACAACCAAGAGATCCCAGAGCATTCCCCATATTATGTATAGGTACTATCGCCAAACTTACGTCGGGATCTCGAATCTACGACCCATAATTTATACGGACACATTTCTGGAAAGTTCTCCTGTGAGAAGACACTGCTCTCTGCGGGCAATTCTCGCGGCTTACAATAAGGTAGAAATGGATGGGGAAAAGGCAGTGGAAAAGCATGTTGAAATGGCCAGGTCTTTTTTGAATGCACGGCTCCCGATCACAACGTGGACTGTTGGGGATTTGCAGGACTTAATGACGTATCACGAAAGGCAAAGGCAAATGTTTGCAAGTATGCTCAATCAATTTAACACGCGAGTGCTATCGACAGACCAAGAACGAATCATGGGTCTCCACGAAACTTGGGGCGAGTGGGCTCGATACGTGAATGGAATTGGGGTCGACAGAGTAGACTTGGTCCGGTTCGGACTGACTATACAAGAGATAATGGCCCGCATCACTGATGTACTGGGTCAATATGAAGAGCCCTCAAAAAACATGATCGTTAGCGAGCTAATCTTGAAATCCATCTCTAAAGCTCTATCAAATTCCGAAGACCCATGGAAAGTGATAACCAAGCAACGACTAGAAACCCTCAATGAATTGGGCCTATGTGCCGCTGAACTACATCGCATATCTACATCCCCAATAATTGACACTGATGAGGTATTACCCCCAGATTGGCAAGGCTGGCCGGCTGAATACGTGTCCCCCACTGAAGCAGTGGATTCGTCTAGATTTTGGCTGAACGAAGCTGAAGTGAAAATATGGGACGAAAAAGTGCGCAAAATGGATTTTGCTGACAATCAGCACCCCATGTCTGGCAAGAAAGACAGCTTTGTCTTTATCACTTGGGGCCTCGCCAAACACGTGGCCCCATTCCTTTACAACACATCAGTACATGCGCAGTGGAAGAAGGTCGAAAAGGCTGTGGAGTCCCTTGAAGAACAGGTGAGGAATACGCAAAAGTATTATGACGATATTATGGAGATTCTAAGAAAGTACCCGTCCGGTGTAGAGATGACCTATAATGCGCAGTTTAATTTGGCAAAAAAACTGTGTAAGGTCAAGGATAATGAGCGGGACGTCTCTAAATGGTGGTTTGGGCTCTGCACGTGTCTTGCTGATGAGGGCGTCGAATTGTACAACCGACTGTGTAATACGCTGGGCCGATATGAAGAAACATTTAGAAAGTTTGTAGAGCTGATGGCTCATTGGACGGTGGGCATTGTGCCCGGCGACCATGTGGAACAGCAGAGTAAGCTCGTTAATCTCTTAGTGGGCGAAATTGGTCAATCTCCCTGTGTAAACATGGGTCTATTACAAATTGGCGGACTTTTGACAAAATCTATCGCAAACCATATTGACACATGGCGCAAAAGCGATCCGGTAGCAAGTACGTTTGACATCCCAACTGTAGGACTCCTTGTGACCTACGAAAACGAACCGACTAAGAGGATAGATTCGACAGATTATGCGAAATATTCCCCTCCTACGTTACGCGCTTACATTGAACAGATCCGCCATGTTTACCACGACTCCATGGTAGTAAATGAGGTGGCCCAGTGGCTGCAGGATAAGCCGGGGTGTGCATGGCGAGTGTCCGATTCCAAGGAATTAGAGGCTAGCAAAAAGTTTGGGCAACATGATGTCATCAGGCGTTACGTCACCCTTGCCATCATGCATATATTTTCACTTCCCGCCCTGTTATTAACCGACTATAGTGTGCTAACAACCGAGGAAAACATGAGATTCGTACTTCACGATTTTGTCACTGCTCTACAACCTTACATCTGCTTGAGTCGTCACTATGGTGAAACCAATGACAGAGATGCCGTGGGGGCGTTATATATGATGGGAAGTCCCTCCCAGATGGTAGGCGTGGACCCTCCAGATATTCTCCCCGCCTCAGATCGTAGCGGAAAAGACATTCAACTCGAAACATGGCGGCGCGTTGCGAGCGTCACAAAGAGACATGTCGAGATGGACTCGACTCCCATTAAACTTTATTTGGAAACGGTTCGCGAGTTTGTCTGCGACAGATTCGTGACAGAGTTTTACCCAAAAGAAGTGAATCGTTTGTTAAACGCCACAAAACTTAACGAACATGAAACGGTCTGCTTGTTCCTGGATAGCAGTAACAATCTCATGACGGCGTTACAGCCTAGATGGTTTACCTTAATTGACCTTGTCAACCACATACCCGATTTATCGGCGAATGAGAGAATTGCGCAGATTGCCTTCATAAGAGACGTAGATGCTGAGCCCATGTATCAACCCATCGTTACCACCCCTACCGAAACGGTCCCCCCGTATGATACTATCACAGTGTCTGAAAATTGGAGCGGACATGGTGTGGATATTGGAGAAGACAATACGTTACTGGGAGAGGAATCTATGGATGTAGATGTGTATTTGGACACGGATGTAGTAACCGAAACCACCACATCTGAACCGTTAGGAACAGCTGTTGGTTCTAGAGTTGGCCAGGACGTCAACCTGCGCCTTTCCGACGAAATCATTGAGAGCGAACGGTTCATCGACTACTATACTCAACATCTGATTGAAGCCGATTTGATCGCTGATCCGAGACATGTGAGTGTGGTGGAAGCAGATGTTGGAGGTTTGTTTTTCGATGATGATGCATGGCCCCCGATATGGGAAGTAGGTTCCCGGGAAGTAGGCACGAGTCGAGAAAACGAAACGGTGGATGACGTGAAATCTCTTTGTTCTGGGTCTTGCACATCAGAGAAATATATTGATGAGACCGCCGATCTGGGCACGAAACTTACCTTTCGGGTAGGAATCAATGATATCACATCGTACTTTACTCTGCGTCGTGATCTAAAAAAATCCACACATTCTCCTCTAGTGACGTCACCCCTAGATAGGGTAATATATCTATCGGGGCCACGCCGGCAGCCCCGTAAATGAATACACCACAGAACCAAGAAGGTTCCCTAACAGAACCGACCGGATCTCACACCCCACTCTGTAGCGCCACAAAAACTCAGTCCCAGCATGGATAACGGAAAAGTACCACAGCAGCCCATTTTCTGGGGTCTTCGTAGCATGGAAGCCCGCCGAGCTACCTTTCGAGGCCACGAGGCCAAGTTCGCTCTTAGTGTCGACACCTTGAGCTGGTACGGACAAGCCAAGTACGGAACCAGTGGAGACACAACAATCTGCATGTCATGCGGTCTCGTGCTTCACCAATGGGAACCAAATGACCAGCCATTCTTCGAACACGTGCGTCATATGAAGCGTACTGTAGATCGGCGCTGTTTACTTGTTAATTTATTGGAGGCCAAGTATCCGGTTCTCGTCCACAAACCGATTTCTAACGTCGCCTTAACCATGATCGAATGTTATCCACCCGTAGAGCTCTTACACCCGGCCACAGCTCCACTAACGTGCCGCAAAGTACCATCGGTGACTCAAGACGACGTGCAGGCCATGCTTAATCAACCGTGCCTTCACACGTATGTGGAAAGCAACCCGCTACAGCAATTTATTGGCGAGCATACGATTCTCAACATCATTGAATGCGGGATGCCGGGAATCCTCACAACTAACGAATTTCAAGACGAAATGATGAGAGTGACTACAGCTGCAGGCATTGGAGACCTGTCTGACCTGGAAGAGAAGTCTAAACTCCGAAAGATTATCTACAAGAACGTACCGCAACCACGACCGCAGACGCCGTCTTTCAGGTTCACATACGACACATCTGCCTTCCGAACGGAAAATGATCAGATAGGAACGACCGCTGTGCTCATATATCTCGCAGAACATCACATGAAGCGACTACATCTGGCTTACCCGATGAGAATTTCGATACAAATAAATGTTTACACATTTAATGTGGAAAGAAACACCTGGCCCAACATTTATGATGAGCTTCCCGCGGTATCTTTGGTTCAACCAACCTCTCTCTCCCACATGAGGACCGAGCTCAGTGCCATCATAAGTTCGCTCGCCCAACGTGCAAATGAAGATGACAGGCAGATTGCCAAGATCAACGTTGACCTCTACTACCCTACTGTCATCTCGCGCCGACACTCTCTTCTAGAACCTGACTTTGAGCGCATTTGTTCACCAGTACTAGACACTGATGAGGACGAAGACAAGACTGCTACCGCGCAGCCCCAAGTTGCTACTTTCGATGTGGAACCAAACACCTGCCAGATATGTTTCGCTTCTCCGAAGAACACAATCGTCGTACCGTGCAAACATTATGGTATGTGCCACCTTTGTGCCGATGGATGGTACGCCAGGAAAAAACAATGCCCCTTCTGCATGAAACCTGCAGCAGCTATGGTAAAAATCTTTGACGTTATGGGATCCTTAGACTGACGGACGTTAAAACAAAACTGCTCGTTTACGTGTTTCTTATTTATTGCCATGTCATATGTTTTATCTTGTTGATGTGTGGATTCATGAGATTATTGTAGGATTTGATTGATAAATTTTCTTTGTTGTTTTTGTAAAACATTTGTTGGGTATTGGATCATCAAACGGTTAGAACAATATTTCTGTGGCACATCGGCCTGACCATCAGATATAGACCAATGTAAATAAAACCCAGTGCCCATCTTTGTTATGGAGGCGTTGAGAGCGCAAAACCGAGACGCGGTTCGCAACTTCCTCTCTCGCAAATCCCACGTAGTGTGTTGTTATTAAAAAATAATAACCACAGAACGCTTTAGTGTTATTTTGAGTTTTTTTATTCCCCATCTAGTAGCAGATAGGTAGGAGCCTTGGTAGGAGTAGATAGGAGTCTTGCTTGTTTATCAGTTAGAGTCCAGTCGTAGTAACGACTCAACGGGCAAAGATGAAATCTAGTTACTATCAATGGTTACACGAGACTGCGTCGTGGTGGTCATGTCTTCGATTCGGTAGAATACGAGTCCCCCCCCCCACACACACAACAAAACCTACGGCCGGCTTCTCTTATAGAAAACCACCGTCTCAAAATCACAGCCATAACGATTTTCTTTGAGCACTTGGTCTACTTATCCGTTAGGATATGCTGACAGAACCCTTTAACAAGGAGTTCGTATTTACTAGCAGTTAAGAATCGACACTGCACCGCCTTACTTTCTACTTCTTCGTAATGCCGTTCAAACGTGGTCACCAGGTTAGGTATCTTGTATGCGTGATCACGCATGCCGAGGTACTGATCAAAAAAGGGCATGACATATGTCTTAATGGTTTGGGTGCCCACGCGAGGATTCACTTTCTGACCATTTATCGTATACGTGACGTCATCTAATTTCAGTAAGTGTTTAGCCAGCTGTTCCCATAATTGCCTAAGTGGGGTGCCGATAACACCGTCAATATCGCCCTTTTGCTGGAATTGTATGTTCAGATACCGGTAAGCAAAAATATTGTCCACCAAAAAAGTACCACTTTCGCCCGTAATAAGGTTACTAGCTTTCAAAGCCCGCAGAGTTCGGTCAATGTCCTCACTAGACCTTGGGTTTACATCGATGACACATAACCGGTCGGCCTCGATTATGGGTTGTTTGTTCAAAGCGGTGGCCGGTGCATCTTTACAAATCGGAACTTCCGTGTCCGACTTGAGTAACTCCAAAGCTAAAGCATGGCGTCGCGAGAGTCTATCAGACACTCGAGTATCGCCCATTCCGCTCGGTACCCACTTGTTCACAATACGCAGTCTATTTTCGTCTTCGATCCCGCCAAAGATATGTACAGGGCGCGCATTGGTTTCATCGAGCATTTTTTCGTAGGCTAATGGCTGGAAGTCAGCCATATCCATGGCATGTTTCCGAAGCTCTGCTTCCTCTTTAGACATGGCCTTTTCAAACTTATGATCGGAGAAAGCAGGCGCCAGTATCGATTTTTGGAGGGCATTCATTAAAATCTCTGCAGCCTGCTTTGTGTAATCAAAGTTGGACTTCATAGTTCCACCGATATCCTCATGCGCACAAAGCTGGAGCAGCCGCGATCGGTCTTTTTCGCTCATGCGGAGTTGGGATCCGATAGATTCTACCATCTTTCGCATCTCTGACAGGACGTCCATCAGTCGCTTATTAACTCGCATCACCGACTCGGCGCGCTTTTCCGCATCTCTGGCTTCCTTCTCAAAAATGGCGCCGCTCGTCTTGAGAGTGCTCACTTCAAACATGAGATGCGAGTTTATAGCAGCCATTTTGCTGTTTTCAATTGTAAGCAGCTCGGCTTTTGTCTTGGACGTAGCCACCATCTTAGTTAATTCCCCTACCTTTTTGGCCAGTTCCTGTTCTTGTTGGCATTTAAAGTCCCGTTTCTTCTGTTGCTCTGCTTCTTTGGAACCTGTCCCCGCGATTAAATTATAAGGCACTGTGCCTTCGTTCGTACCCATCATATTAACCACGGGGATGCGACCAAGATAACTGGGGTTAGTCGTCTCGGACGACTCATTGTTCATCGGGATGTCCATCTGCTTCTGCAGCTCTACTATGGCTTTATTCAAGGACTCGAAATGTAGGAGCTTTTGCTTGTGTTGTTTCGAGAAATCCGTGTCTATGGTAGACTCGTATGTAGCCAGTGAATCCTGGATACCTTGCATTTTCTTTTCCAAATCACGAGTTTCTTTAATTTTCGCGGTGGCCCGCATTACTGCCCCTTCCACGTCTGCCTCCAAATTGGCAGAGGCGGTCTGTCGGGCCTTGAGAATAGACGTGACCTCTGAACTGATCTCGCTGGATACTACAACGTTTGTCCGAGTCAAACGGTCAATGGTGTAATGTTTGCTCTCATTCATGGCATAGATGTACTGTAGCTCTAGGGGTATTAAGCTACTTACGATAGCCATGGGTAGAGTGGGCATCGAATCCCCGAAAAACTCCGTAAAAGTTAGGAGCCTGTAAGAGTTGCCATCCATATCAGTTGCTGTATATTTACCTTCATGCCAGGTCAGTAAGAGATTACGGAAAACGTCGTCAAAACTCAACATTTGATGCCTGGCCAAATTCTGCTCTATACTAGTCATATAAATTCCAATAAAATCTTCCACATCATTAGTCTCCATTATCTCACAATCATCGCCCCCCTCTCCACCTTCTTCGCTACTGCGGTAGTCATCAACGCTGATATTCTTGCTCCGGCTGACTACTGTGGCGTACTTGATTGGAATGACACCAAGACACATATATAACTTCAAAGCGTGGAGAAATATGGACCCTACATGTTCCATACGGGGCAGTACTTTGTTTTTTTCGATGCCACCAATGATGGTATTGGTATATGCCACAGCCTCCCTTTCAAACCACGCATCCTTAACTGCTTCACTTTCGTCTCGAGTTGCCCCTGACGCCATCATGGTATCCAAAGCATCCAAGATGGTATCCGCTGTGGGTGACTCAATGAGTTGCGTAGTAGCCTGTAAGGCATATAACATGTCGAGTAAACCATAGTCACTGACCATATTTTTAAGTCGCTGAAGTTCGCGGAAGACGCACTCAGAGAAGGGGCTCCACGAATACTTGTGCTGCTTGAAGACCAGATCCAAGGCCGCATACGTTACAGGGGCTGGGTGGACGATTTGGATTGGCCTTGCGCCATTAGCGCCGTGTTTGTTGCGTAATAAAGTGCCTACATCTTTTGCTTTAATTTGCACGTGCGGGTTAAAGGCTTGTGCCCCCCTGGTCTGCATATTGTGAGGCTTTAATTCATCTCAATTATCTCTACAATTGACGGCGATAATGAAAACTTGAAACAGGCCGCGCACTGACTGACTCTCAATTCAAACTCATTCACACACACACACACACACACACACACACACACACACACACACACACACACACACACACACACACACACACACACACACACACACACACACACACACTGTGAGAAGATATACGATAAGACAAAATCAGTTTTATTATCTATAATTCTCATAAGGGCTTCATTATGATCTGGACAGGCACATGGGTTATTGTTGATAAGTCAAGCCCGAACGATCGTCATCTTGGTACCTGGGGGTACGTGAGAGACGGGAAGGTGCGATCGTTCAACGTAGCCTTGGACTGGTAACTTCAGAACCTGCATCTGCGTGGCTATGGTCGTCATAAGGTCGATGTTCGTAAACTTGTCGTTCCAAAGCTTTTCCATGGCCACGTAATACGATGCCTTTGGGTCAGGTTCACTTGTGGGTATTTTCTCAGCCATATCTATCAGGTCAATATCTTCGGTCGGGTTTTCCTTGATATGATTAATAAAGTTTTCAATGATGCACGAGACGTTGCCTCCAAGGGTGTGTTCAAGGGGGAAGACGTTCTCTGGTTTGATAATGCCCGAATAGGGTACCCAGGCTGCCCGGAGATACTCGATCATCTTCGTGGCCACGACAGCATCGGACGAAGCCCCAGGCCCCCTAGCCCCTGGTAGTCTGTTTTTCAACATGCTGTACAGTTTAGCCCAGATGAAGTTCCCTTGCAGCGATATTGTCATCAAATCCATTAGAGCCATATGATATTTCGTACTTCTCAAGAGGTCGGGGAAATTCCTCAGGGTCTCCTCAACGTTGGCCATGCTGCGGACAGCCGTCAGCATGGTCGTAAGTGCCATTTCCCATTTGTACTTTGGTACTGTCCAAGCAGGATGCACATTCAGGTGACCCTGCTGGGTGATAACGCTCGTCGCAGGGGCCCTAGGCTCGGTCAACACCGGGATCACGGCCACCGCGTCTTTATGACACAAGATATCAGGCCCAGTGTTGAATACGTCACAGGAGTTGAGACTTCCCTCCACAAGGAAGGGTATCTTTTCGTTACCCGTAAAGACCTTTGCGTGTTGTCGGAGTAAATCTATGAGCTGTTTGACAAAGTTCATGTTTAGCCCATGTAAAAACTGGTTACCATTGGCGATTTCGACCTTGAGAAACTTCTCGATGTCATGGAAAAGAGGGGGAGCGCGATTGGCTACCTGTGACGAGACAAATATGCCCTGAAAGGTCGGGATAATGCTGCATGCATCATCAGGGATGGGCTGGAAGGGTTGTAAGACACCAGTTGTTATGTTGCTACTTTCCGTCGAAATGTCCATGATCAAAGTTTAGATTAATCAACTTAGAACGTGCTACCTGCGATATCGCCGATGTAATTTGTCTTTCCACAGAATTGAGTGCAATAACAAAATTACTGTCGATGTGAGATACTCGCTCCATAGATTTCGAGCGGACATTGGGGATAGGGATATCATACCATTGATATGCATGAAAATAATCATGGCGCCACAAATGGCATGGTCAGGTATTGTGTGCCTACGTCCCAACACGGAATCTCGGGTATTGTGGAGAATGTGATAAAGGGAGTTACCAACCATAAGAGGGGTCAGGTTACCTAGACCAAGATACACGTCGTCCGTGATAATTCGACTAATATCCATACCAGGAAAATGGATCTCGATGCTCTCTCGTAGCCTAGCATCGGATATGCTATAGTCCCGAATTTGGCGGTAAGGGTCTTTGAGCTCTTCTGGTGATAGCCTTACGCGGGGAACGCGCCTTTCGACCAAGGCGGCCTCATTCACTGTCAGTTCTCCGAGGCATAGGGCAACAACGTCCGAATTGGCGCATTGTCGATGTAATCTTTCATATAAGACTCGAAGAATCCATGCGCAGGCGTGGTCTATCACCTCGAGACATGCTGCACATAACACGCAGTCTTGATCAAGACGTCCCCTATGACGCAGCCAGTGCACAAACACGCAACGATAGTCCTTGTTGTTAAAACGAGGTATGCTCAGCGGTGCCGCGGTAGCAGTAGAAGGAACGGAAGTGGACATGATGCGGCGTGACTTTAACCAACTAACAGAATTTGAGGTGTGAAGCCTATAAATGGAGCGGTACCAATCAGCTGATGTTAATGATGATGTCACCCCACCCACAGACCACGTGATCAAGATGTCCATATTAAACCATTATCAGTTCTTGTTCGCTCCCATTTCCGGCGAATCTATATTTCCGTCGCGTACCCCCTGGCGACTTCGAGAAGAGACTTATGCTGTTTCCCGTGTCGACATTGAGATCTCCGTTCATATGCCTTTTTTGCCTCTTCACCAGCAAGAATACCATGAAGAGCAGTATGATAAAAAATACCAATATCACAATCACAAGCGACATAACCACCTTGTCAATGTGAGGATAGAGCGCTAGGAAAGACTGCACGATATGCGCCGTGTCACATTTTGTGAAAGCTGGGGTAGCACCGGTCACGACGCGTGGGGTTGACATAGTTTTTTTAAACACCGCAATTAAAGAAAACGTTACCCCCTACAAAACACAGGTGCGACCCTCTCTGCGTAGTGGCAATTACAAGTACTGTGTTGGATCTCCGTCGTCGTCTCTAGCACCGCTGATGAAGAGGTTTGGTGAAATACTCATTAATGCTGCAGGTGCTTGTAGTGACGGAAGGATAGGATACACTGAAGCATGTCCCGAACCAATAGGCATTTTTTCTGACTTGGGTTCAACCATGTTTGTCCGAGAATAATAAACAATTGGATTGCTCATGAAGTTTACAAGGCCCAACTCGGCATTGTAGTAATTTTCATAGACTTTAAGCGGCGTAGTAATGGCCTCTGACTCGACAGGTTTCGCCATAAAGTAAGGGATGATATCCTCGCGATAAAAAGTCGAGTCTGCCATGCGGACAATGGCTTTGTTGATGTGTGACGCAAGTATCACGTAGATGTCGGCACCAGTACTGGCTCGTAGTTGATCCATTCGATCGGGAGACATCCACCTAATGCCCCTGAAGTTTTTATCGACCTCACTATATATCCCCTCGTTGGTGGCGACCCTATCGTCCTTGTTAGGAGTAAGCACTCCGGCCATGCCAGGGACCGATTGGGCTAATTTTGCTTCGGCAATAGTAGGAATCATGGTAACATAAGCCCCGAAAAGATTAAAGAAATGTTCTCTGGCCTTCACTTTAGCAAAGTAATCTTGATGCGACATATAGGGCTCGATTGTGTTATGGGACAAATCAGCCAGTTTTCTGTCTTCGGAATTATCTGCCAACATGGAGAGGAAAATTGAGCCTGGGAATCCTTCCAGTGAAGACATATACTGCACCGTTTTTGTCTCGTGGTTAAGTCGCGTGCAGGTCTCTAGTACAGTCTTCGAGCTCGTGGTCATTTTTTTCCAACTGTATGTAGTATGAGTCGTGGTCAACTGACCAATGGTGATGGTATGGACGGCCACGGCCGCCATCAACAATTGAACGTATACTTTTTGCACGCAAGGTAACATGTCAATTCCCGAGACCACACTCATTCTGAGTTTCTCGGCTTGTATGCCCGACATGTTGTAAAGCTTACTAAAGTCTGACACGGCATTGATGTCGAAGTTTAAAAGGCGGCCTATTGGGGACATTCTGATGTGACCTCTCGGGATATACTTGAAGCTGGTCCCGAGAATCCGGTTATTATCACCCCCTATGGTTTCAGCTCGTAGTCCCTTGTAAGCAGCTATAGCTGCCGTCCTATTGTAAAGGCGCATGTTATCCTCTATTAAGGTGCGCAATACGGCCATAATGCGAGCTGGGACCGGTCCGTCCTTTTTGTATCCAGAAACCCCACTTTTGTCTTCCGCCACTTTCACCTCAATTACTTTCACGCCATGCGGGGTCGCCATTAGTTTGTACTTGCTTCCCATAGACTGCACGAGATCTCGTACGGCCTGATCTACGGCATGAAGTAGGTTTTGGTAACGAGTCCCCGTGAAAAAGGCATAGGGGTCTCGCTGGAAGTGGTCGTAGTCAAGGTCTTCCGATGCTCGCACAGCATAGTCTACAAGTAGTTCTATGTCCGAATAGATAGCAGTCGACATGACGTCGCGCTCTTTTTCCATAGGAACAAACTTGGTGTTAGTCAGTAAAGAGCCAAAGAGCGAGAGGTGATAGGGAGTGTCTATGGTGTAGCTCTTCTTGGTGGTAGGTGTGCCAATTTTGGTATGGGTGTCGACCAAAGTGATCTTGTATTCTTGGTACAGTTTGTCATTGAGGTTAATCGTTCGAGGATATGTCACGGGGCCAATACGTTTGGCTCGGTAAAAGACGTGCAGGAAATCTATAAACCACTGGGAAGGTAACACCTCTACAAATATCCCTAGTTCTTTCGACCTGTCCAAACGCTGCAAAGGTTCTTGGGCTTCACGTATGCGCTCGGCTAAGGCTGGCACCAAGTCACCATAATAAGCCACAGCCGGCCGCGACATGTATTCTTCTTGCATGTTCGGGGTGATTGCGATGGTGGGCGCTAGAGTCTCGGGATATCTTCGTCCCAATTCGATTTCTCGGATGATATTCATGCGATCATCCAGTGCGGTGTCGGCTAAAGACCGCGCCTTCGTAACAAGGTCTTCCCAAGTCAAAGTAGCGATGACATTATCGCGTGACTGTTGATGGCCAGCGGTCCTCGCAAGTGTGTGGGATCGCACACATTCCCCGTCTCCCGCAGTGTCGTCCTCCAATGGCCCACTTATAACTTGAACATTGGCTTCTTCCATACGTTTTGACCGCATGAGGAGTTTATTATGCTGCTCTCGAAGCGTGCCTAGCGTTTTTTGCATCTCAAACAGCTCAAGCACGGCACTAGTCACATCCATCGCTTTCCGCTCTTCCATATATTCGCGGGTAGCCGTATTCAAAGCATCGTGCTTAAATTGGGCATGTCTCTTGGTTAATATATTGGGCCGGAGATACATGGTGCCCTGTTGCTTTTTCTTTCACTAACGATATGCGCCGCCCCACCTCACCTTTAGTAGCGGAAGCTGAGGGGTCATCCCCCTCTTCCACCCCTCTCCACCGCGTGCAACCATTTACATGGGAACAATTAGGGAACGAACTCGGGGACTACCATGACGATGATGAGGACATTGATAAAAGGACGCTATGCTCCACCAACTACTCGGACCCCAAATTCACACTATACGATATCAAGACACTCTACAATATTACATCCCACAACAAGAAATGGGTGGTCATCTTGGGATTCATGACATTCGTTTGGCTAGTCTTTTTTGGGAGCACCGTAGGTACCCACATCTACTTCATTAGATATTGTGAGCCCAGTAACACGCTGGGGGAGTTTAGCATAGTTATCACGGCTTATTTGCTTCTCCGGTACTTGGGAGCGCTGTTGATAACACTGTCCTGTTGGTACCGTCTGGAGACAGTTATTCGGGACAAAGTGCTTATGACGCGACTGGCTAAATGCGCTGCAAGCACAAACGATTCCAGCTCTAGTTACCAAGCAACAGTTCATATGGGAGAAAAATTGGCTCGCAAAAATGTTCAAGAGGAAGTTTTAGCCACCATTGTTGGTAGGTTGGAGAATACTTATATGGAATCCGTTGCCCCTTCCGTTTCCACTCCGCGCGTACTGCGCACACACGAAACCCTCTTAACGGCCCTTAATCGCCTGAATATGATGGCTCGAGAAAAAGAAATAACCCCCAGTTATTCCCCGCAGCATAATCACCAAGGTCAGGAAAAGGACGAAATGAACAAAATCAACATTGATGGAGTACCCAAGCAAAAATGGGTGGTTTTTACTTTGGAAAACATCCCAGTCATTTCTATTCTATTTTGGCTCTTGGTGGGGTTGGACGCTACAACTAGTCTTCAGCATTTTTTTACTAATAGCCGGGCCAATCTGGACACTATACCCATGTCCTGCTATCGCATTATTCATTACTACTGGTCCATTCTGGCTCTTGTTATTGTGTTGGGCTGTATTCGTATTTTTCCCATTTTGCTTGATTGTCTTCCCATAAGTCGGCAGGGATATTCCCGTGTGTTTCGCAACAACCAGCATCCTCCATGACCAAGACCGATGCCGTCTGGGGTGGTATCCGCCCCTTACGATGTCGAGCCATTACCGCCCTCATTGATCCGCGAGTGGATGCCAAGATTAAGACAGATGATGACGGCTACTATTACGTCATTCCTCATTACCTGGCTGATCAAATAATAAAAAATAGCCCAAATGTCCCCGTGTATCTTCAGCATAATTCCAAGTACTCTATCGGCCGCACACTTGGACATCGAAAGGTGACCGACCGCAAAATCTACGACCGAAATGGTCAAGTCATCGAAACCGAATTCATAATAGACAACCCGGCATTTCTCAAGGCTGTCATCGACGTTACTAAAGTGAGAGCCAATGACGTGGTCGGAGGTGTCATTGACAGTAAGGACGGTTTCGTTGAAGGAGGCCAGCGCCCATCACCGAACGACAACGACTTTATTTGCCCCGATCTTAAAGTGCCTGTGACTGCTCAGAGTGCGCTCATGCAAAAGTTTCCCAGCACCAGTTTCGCTCACAACAAGAAGACACAAGACGTAACGGAACTCTCCATTTGCTTGTCTGGCCTACGACCTTTCACGGTCATCGACCAGGTCAAAGTCGGAGAAGGTGATGAATTGATGGAGGGGGGGCTAACCGTCGAGGAATTTACACAATATATCGGAGCCTGCCACTCCGTATCCAACGGCGCACTATACGCCAAGACTACCGAAGATCTTCTCGCCGTTGGGGCCCCCATTGAATGTCTGTCTTATTCTATGTCCAGACTTGACGAAGAGGAAGCGATGTCATCAGCAACTTCGCCCCAACAACCACCAATTACGTCAACCAATCCCAAGCCGCAATTACCACCAAGGCCCACCCCCATCCCCTTAGACCAGTTAGAAGGCTTCGTAGATGCCATGTATCCTGCTAAATACTCCGCCGACCCGGAAAATTATATCAGATGTTCAACAGGTTCACCATGTTTGTGTCAAACCCAACCCACTAAGCCCACTCTGCCATCACCAGATACGCTCGCGGCGTATTCAATCACCCCTCCTAACGTTAACGATCCTTCGCCGCAATCGGCAAAAGGTAAAATCTCGGAAGCAAGATTTGCACAAGCAGCTTCAAGCCAGGAAATGCAGGCTGTTCCACAGCACAACATGCCAGACGACGACTCTCGCTCTTCCCCATCTTCCGACGCTGCAATTAAAACCCTTCACAAAGCCTTCAGCGACCTTGTTGCCTCCAGGAAAAAGAGTAGTAAACGGAAGGACTACTATTCAGACGACTCACTTTCGGATGCGGAGGTTGTTCGCATGAGACGCAAACAAGGCAAACAAACGATGGCGCTTACCAAACGGGGCAAGCGAGTTGTGCTCATAGACGACCATGATTCTGATGACGAGCCTCGCAGACCACGTGGTGGAACACACAGATTGTATGAGGCCCTCCCCCACTCACATGGCTCTTACTTCGGAAACGGTGACTCAGGCTACTCTCATAATCACCTTGCATGTTCGTATGGACAGCCATCACACCCAGGGATGTACCAACCACCGCCACCACCACCACAGCTCAATCCCCAGGCCGCATATAATCCCGGTCAACCCCTCCCCACATCTCTGACACCCTACTACCAGCAGCAACCACCACCCCCTCTACCACCCATGTCCTACAACCAATACAATTATCCGGCTACAAATCCCTCATATACCCCTTCTTTCCTTGGATCTCCCACTCCTGGAGCCCACCAGCTCCCACCACGACAACCTCCACCAGCTCCACCACCATCACCGCATAGATCCATTAGATCCGCCCATTGGGGTCCACCTCCCAACATGGCATTAGTAAGGCCATTACAGCAACCTTATCAAAATGACTACGATCAAGCGAATGGCTACGATCGAGCTGGAGGCTTCGGAGCACCTTATAACGAAGGATATGGGTATGAAGTATATGATGCTATCCCCCCGCCACATCAGCCTCCCAGTGGACAGGTACGAAAACGCCCGGCAATCGCCAAACGCCGTATTCCTGTACAAGGACCTTTGGCTGCGTCCGACTCCACCCAACAGGAGCAATCGCAGCCACATAGCGAAGATACGTCCACGTCTATGGAAGACCAAGCCATCGACGCTGATGTTACTGAACAACAGCAGTCAGAGTCAGCCATTACCGGGCCAGCAGCCGGGGCTAAAGTTGCCCGTCAACAACAAGCAACTCACTATTCTATGCCTACAAGCATCCCTTCTAGCCAGCCGCAGGCACCAGTTAGTAAGAAGTCAGCTGTCCTGTCCCACATTACCGACCACGTCAACAGCTTGTTGTAAAATAAAGAGACCTGGCGGAATTAGAGCAACACATGTGCTGTCGGCTGTTTGTGACCGTTATCATATTTATTAACATCATCATATATTGTGCCAGTGCTAGAACCAATTCAGGGCTGTGTGATTGAATAAAAAACCCATACGCACCTTAGATATGTTGAGTCTTTCTTTTATTTGCTACTGTTATTGCTCATATCTCATAGTTCTTAGGATAGGGCAAGTCGAATCGATCCCGGAAACATTGATAACCTAGCTCTAACATTCTGACCAGACTCGCGTTCCTGGGCATCGGTGGCATGAGCCCTCCGTTATGTACCAACATTCCTTTACAGTCCCCGATATCATCAGTCTCGTCTTCTGTCACATCAACCCCCTGCCCCATCGTGGGTGGCAGTGAAGTAGGCGAGCCTCTCTCCATCTCACTAAAAGATCTTTTACGCGCCGGGTTGCGTGGTTTGTGATTTTTGTCGGCATACCGAATGATGATATCCGGGTATCTCGGTTCAACTCGCTTAAACATATTGATTGTTTCAATACGCTTATACTTCTGTGACACTAGCTTAGTAATGGATTCACCCAAAACTCGACTCCATGAGATATTGGGGAGGGCAAAATTAGTAGCCTGCGAGTAGGTTGCTCGACTTCCAACCAGCTTGGAAACAATGGGTAATATCTTTTGGTGGAACAGCCTCTGTTCCTCCTCCTTCGTCTTTTCGTGCGTTTTCAATGTCCAACACAACAAGTCCAGGAAGGCATTGACCTCTCGCCATACCAGTGAATGGAAAAGCCGCTCAGTAGTTGCCTTGGCGTTATTGAGTGCCAGACTGATTTGTACGTTCTTACCGTTACTTTCGTGCAGCATTTGACCTCCCTTTCGGCACATGATGGGTACCATGGGGTAGCCCGGCACAGCACTACCGTTAAAGCATCGACTATAAACCTGTAACTCAAAACACTCTAGTGGGCGTAGGGCAGCTCGCCATAAGATTTCGCAATCTTCCTGCATGCCTTTCGTCGCCTCGTCTTTATGATAGCGCCGTATGACATCCGCTTCTGTCTCTTCGTCATAGGGCAACTCCACAACTTTATGTGTCCTAAACCTAGCTTTGTTTACAAGTTGGAATCGACCCTTGCTATTTTCGATTGTAGCTCGCTTCTTAAAAGTGATGTCATTCACGACGGCCGAGATGAAGGAATCGCTGGTAAGTGAGTTATTGAACTCACTATCTCGCCAGACCAATGGCTCCATCCGCGCATGTCCAGGGTTAAGCAAAGTGTGGTGGGTAGCTGTGAGCTGCTTGTTCATCACGTGCTCGAGAAATCCTCTTGGCATGTTAACGTTCGTCGTGTTTATATTAGCGTCGCCTTGTAGGAGACCGTAGGCATGGTCAATGCGAGCCGTGTCCACTCGCTTGCATCCTAACGTAGTAGACACCGGATATGTTGATTTGCTTACTTCCTGTGGAAAACTCTCGATATAGCTATTGCTCTTCCTATCCTCGACTCCTTCCTTACCGGTAAGCGTATGCTGTCGCACCACGTTCCTTGTATTAAAAGATGAATGCATTACCTTAATTTTGTCTGTTATGTTCATATGCGCAGTAGGTACGCTGTTTTCTGTGTCTTCCACGATTCCTCGTACCATATACCAGTCTTGAGTCGCCCTGTCGTAACGCACCGCTGCCGAGTGAAAGTAGAAATCCCCCCGCCTAGAGTGCCTGGTGTAAACCTGCGCTACTTTTGCAGAAACATCTGGTTCTACAGCATTCATATGCATAGGTGATCTATGTTCCAGGCCGCATCTTCGGCCGACAGACATTTGCCGAGCCGCCCGAATATCATCCATGAGAGTAGAGAATCGTGGTCTAGAACAGGGATTAGTCATTCTTAGCTTGATAGTCATAGACGCTCACTTGACCTAAAATGTTGTTTAGCCTCCTCACGCCACGTCCAATTATGCGGGTAAAGGCAAACATATCTGCTTTTATACCCCCTTCCCTAGCTCATTTGCATATTTATTTACATGTCATAACACGTTCACACAAAAAATTACAAAGAAGCACGATGTCAGTATGCGATACTTTAATGTTTATTGAAACAACATATAGTAATGTACGCAGTGGAGAGCCTGCGTCGTGCTGCGCCTGCGACAGAGACGCACCAAGAGGGTTGATGATAGCGATTTGCATATCATGTTTCTTAACAACAAAGTTTAAAACTTTAACAGGACATCTCTCTCTCCATAAAGATACTCAATGACTATCATGGTGAAGGAAATATTGAACAATATCCTCGGATCGCTGAGCTCACGAAAACGAGAGAGCACCCCACCGATGACTTTGACAAGTCGGTCCCACATCTCCGTGGCTTCCTTGATAAGGAAGAACTCTGAATCTTCGGTTGAGAACGCTATGATTTCTTGGCTACTCGGGCTCTGATCTGCCCTTAAAGCCTCGAACATGAACCTAACTCGGAAAGGGTACATCTCGTTGTAGATACGTGTAAAAAAATTAGCCTTAATCTTATGCCAAATGGGGTCAATGCCCCTTCCCATGACATACAACTGTTCGAACTGGTAGAAATGTTCCCGTTGGCGCAAGTGGGTTGTCTTGGTCTCATCAGGGGTCATCATACTGAATAGACTCGGCGGGCGCCTTTGCTCGACAAAACTCACGAATCCCGATTCAGTTGTGAGTGCAAAAAAGTTCTTCCAGTACGTTATTGAGGTGTCAATATAGATGATTTTTTCGTCGCGTTTGGAAATGTCCCTTTCAACGGGGTCAATTAAGACCTCGTCGTCATCACCGTGGTAGCGGCCGACTTGATTGTTCGGATTCCACACCTCTTTGTAGGCCCCCCGTTCATCACTTTCCGGAATAGTGCATAGCATTTTTGAAAAAATACCCCCCATGGAGTTAGGTTAGATTGGCGTCGGTATTGGTGACAGCCAATATTATACCGAAACATTGCTAAAACACCGCAGTCATCCTTCGTAGACAGAGCTGATATCTAATTCAAGTTTAGTACTGTAGCTGTATTAAGCCCGCCCCACCTGGTGAAGTCTGCACACTTCAGAGTGCCCGTGCTTAATGAATATGTTGTCTTCAGTGGATGATAAGTGGTCACTCTTCATTAGACAGGTATGGAATAGGGAGACTGGATATACATCGAGTAAGGTCCGCTGCCAGGTACCATGCGTCCACTGTCACAAAACCCTTCTCTTTTAACGCCCTTTATGCCGCCATCGTCGGTGTATTGTGTGTATGGTACCCCCTTGGCATGATATACCCCAATGTCAAATTTTGACACCAGTGCATGTTCAGGCTTAGTCGTACCCTTGTCATAGTTAAGCTGGACCCCTTTCAACCAGCCTTTGACCGCAGCAAAATTGGACGTGGCTGCGATCTGCCCTTCAGGCATGATGTTACAGTTCATGGAGTTATCCATGGCAAAAAGATGTTCCAGTACCTCAGTGGTGGCACTGACAGGGAAGGTCGACCTTTCCGTTCTGTAGTTGCCAGTGACTGCTCTATATGGGGTCGAGTTTGACCCGACAGGAGCATTGTTAGCTCTGAAAAGGTGCTGATACAGAGAGTCCATTGAGGTGGCATAGGGATTAGTGGTGGGTATGGATGATGTGTTGAACTTAACAAGGGGGATGTCTGTGGTCCCGGAAAGGGGGAAAGCCTCTCCACGGGGACGTCCCATGATATCAATGGGGTCATGATTAGGCTTCCCTGCTGGTCTGATTATGGGTACAAACTCATCACTCAGATTGAATGACCTGTTTTCACCTCCCATACTGGCAGTGGCGATTCTGACCTTTTCCTGAGCTCCCAGATACCGGTCGATGGCTTCTCGATCATTATCAGAAAAGAAGTTGTCTTTCCCAATTCTCTCCACCTCTTTCTGCAAGTAACCAGTCTTAGACCGACTTATGCTGTCCATGCTCACGATGGGCTTGCCCCGGTGAGCAGCCAAAGTTGTCATGTGGGGATTAGGGTATATACAGGTTGCCACGACAGCGCCGCCAGCGTACATGCTATGCATGGTCTGCACGTTCATGCTAAGTTCACAACAGACGTTGCCATCATCCTTGGGCTTCTCTGACGCCTCTGCACCAGAGACCAACATCTCGTGCGACAATGGCTTCCCAAATATGGCCGTATCAGAATAGATCTCCTGCAACCTTACCATATCAACAGCCCACCCGACGGGCGTTCTGGATTCGGCATCTTCTGCGAAAGCCACAGGCTTGATTCTTCGGAACATCATAATGATGGAGGCTATACGGATGTGTGGTGCAATCTCATTATTGAGCGCCATTTTGAAAATGTTGGATGCTAAGACACACCCATATGTTTGTGGGTTGTCATCTTCATTTGCCTTTGGAAGCTCCATATTTTCCAAGGCAAAGATATCTGGTATGCTGGCACCAAGTGTTTCATCGCCTAAGTTGTATCGCATGCCAGTGATAACAGGTCGTACGGCATGAGTCCAGATACTTTCCTTCAATTTTGCCGGGTCGCAAGCTAGAGCATTGACTTCGTTCAGCTTATCACTATGCTTTCCGTAAAGCTGCTGTAACAGACCAACATAGTACTCTGTTACTCCTTCATCATTGGCCATCTCCACCTTTCCCCCCGAAGGTCCATCTATTGGCAGTCCACCTCGTTTCATCACAGACTCCAGTTTGCCGATGTATTCCTGTTGGGTGTTCTGGTTATTAGCTTCGGCCATCAGCCGTTCCCCCCTAAGTGCATGGCCCTTAGATCTGATAACAAAGGCAGGCACTTGTCCTATGACATCTCTGAGGACCACGTCGAAAACATGTTTCCCTGTAACTTCATCAATCTTGGCCCTCACGTCACAAAAGGGGAATTTCTCAAGCGATTCCAATTTTTGCTGAGCAGACTCTGCCATTTGGTGCTGGGCGACACCATTTTCCTCGTACATGACATACGCCTTGTACAGTTTGTTGTAGTCTCGGGCTGCCACCAATTCATCCCTTCTAGTCTCGGTGATAGAAGCCATAGGCGTGGTTCCAAACTCGATGGCTCTCACGAGATTGGTGTTTAACGTTTCCTTGAAACCGGCGACATCATACAGGTGTGGCATCAAGAATGCCATGCCCACCTGTTTTGGGCCAAAGACCAACGGTGGAGAACTGTGCTCCAAGCTTGGTGTATTCACTACGATGTCAGGGACACCATAGAAGTGCATGGGTGCGATGACTCCCTTGGTGGAGTTTCTGTTCATGTTGGCGTTAGCAATGGCCGAGAAGTTGGGGGCGTCCTCATTAAAATCACCCATGCTCACGCGAAATAATTCGCGGCACAGCTGTACGAGACTGGGCGAATGCTGCCAGGTCTCATCGTTACCATGACCAAGGTTCCTAGCAATTGGCACCTCCTCCTGAATTGCTTCCACGATAATGGGTCCAAATCGGGTCTCAAAATACATGCAGGGGCGTGACGTGTTGATGGTGTAGAGGACCTGATCATCTCTCTCAAGCTCTCCATTCATTGTCAATACGCCATTAGGTCCTTCGTCAGCATGCTGTTTCTCCTCCCCATAAATCTTTTGCCCTAATTTAGTCAGATTGACAAGAGCCTCCCTTCTATTACTCTCCGCTGTGTCGCTGCCTGGCTCCTTGATGAGGTTGTACAAATCCTCACCAGTCGTCAAATTCTTGAGGGGATGATCTATCTCTCTGTACGCACGTGTGATGCCCTTATGTCCACACTGGTCGATATCATCACGGTAACCTTCATTGGGCTGTAGGTAAACACGCTTGCTAAAAACCCTGACCCCAGATTTAATGTCCTTTACCTGTCTGAGGTGCGTCATGGCATGCTCGCTGACCATGATGACTCCTGCTAAAAAGTTACTCCTTGCACGTCCCTGTCGGGCAATCTCTATATCAGCCTCATGAACATCAGAAGGTAGGATCACCGTGCTGTAGTCGAGCGATTGCTTCTTATCCATGTGTTGAAGATGCGAGTAACCTCTTTCTACAAGTTCGCTCAGAAAGGTCATTGGTTTCTTGCCCAACATGAAACGAGATTTAAGATGTTCCTTAATGTAGAGGTCAATAAGATTCGTGCGCAACTGATCCTGTCTTATCCATGCATTCATATCGTTAGCTGATTCCACAGCCGACGATAAAGCCGTTGCATTGTTTTCATGCACAACAACTAAAGCGAGAGGAATGGCTGTCCGCAAGACCGTTTCCAAGGCCTCTGCCACATACCCCTTGTCCAATGATAGCTTAGTATGTGCTGCATCCTGAGCCACCATAGCTTCCAATGTGGTACAAACAGCTTTTCCCATTGCCTTCGCAGTCCGTTCCACTTGTTCCGGTCTCTCTTTCACGATGGGTGGATCCCCGAACACACCCATAGAGTGCAGATTGGTGTTGAGCCGCACAACGGTGTTCACTACCGTATGTGGTATTTCAAAAGCTGTCCCCCTGGCAGAGAAGACGTACGGCCTACACGAGACAAAGTCTATTGTTTTAACCGGTATAGCCCCCCTGTGTTTCTTCGGCGCCGGTAGGACCTTAATGAGTACATATTCGCTGTACAGGTCGGGAACAAAGAGGGCAGAGTAGTTGAGATGAAACATGTGAATAAGCCCCGTATCCACGAACTTATCCACCCCCTCCACCCTCACAATCTTAAGTCGATTGCAGGCCACAGTGTTTTGTAGCACCTTGCTGAAATTTTCCTTGTGTGGACCACTTGAGAAATTCGGGTCCATGACTACATAGGCGCCCGATTTCACCAGGGCCGAATGTGCACCTGTGATGAGATTGACAGGACCATTATAACTGGTGGGCGTAACCCCAGAAATCAGTCCATTACTGGCCCACGGATACCGCGGCATATGACCATTCACGTACGCCATGATGCCACTGCGCTTTGTCGTATCTTGCCTATGGAAGAATATATGAAAAGGCTAGGTTAAAAAAGGCGATAATTTTCCCTAGGTGAGACCGAGTAAGTGAAATCGTCGCTGTGCAGCTCATCCCTCTAATCCGAATTTTTCTTTCTCGTTACAACTTCCGTTACCATCCCGCTCCTTCTCATAAAGCGCAAACGCCTCCTCCAGTAGTTCATCTTCTAAGCACTCCGCGTCATCGTTGTCTGACTCTGAGTCCGAAGGCGATCCATATTCCTTATTCGCCGGTGGAAAGACTGTTCCTACCGGAATGTTAACAGGACATTTCCGATAGAAGCGGTGCTCCTCCCGTACGCTCTCCAACTTTTCTGCCTTCACGAAGTCGTCAAACCACGAGTCCACCGTTCCCATGGCTGCAATGGTCTGTTTAAGTGCCATGTCGATCTGCTGGTCGTCTATACCTGTGTCGTAGCTATACACCATAGCGACCTCTAACTTCTTATTGGCTTCGGCGCGCGAGTGGCTGAGTATGGCATGGTACACATATCGAATACCCCCGTTATACTCCCGCATACACATGGCCTGAACCAACATCTGCTTGTAGTGCTTCCCCCTCGGCGACAAAAGAAGAGGGGCCCGATCAAATTTCACTTGAAAAACGACTTTCATGTTCTCGTATACGGTAATGACTGCCTGTTTGGGCCAAGACCGGATAGTTTTCAGGTCAATGATCTCATTTTCACCCAGGAGGTGTTGGTAGGTGAGATGTCCAGCCGTGTCCACTTGCAGTTTATCCAAGTCGTCAGTAGGGTACAGGTGAAAATTGGCCTTGAAAAAGCTCGGCGTTCCCAGAATTCTCTTCATCTGATTAGAATTCTTCACTTTCTTATATTTGGTTCCTTGTATCACTAGTTTATTTATATGCCTCTCTTTCTTGTACTGCAAATCGTCGGCCCGGTCCTGCGTACTGGGCACCCATTTCCCGTTTTCTAACTTTGAAACGAGCAGTTGTAGACAGTACTCCCGAAGAGAGTCAATGGATCCGTTCTTGTACATGTATTTCATGCGCTGCATCTCCTTATGAAATACCCTGGATCCCGAGTGTTCTTTGTGTTCCTCAACTTGTATGCTCTTCAACTCATGTGAAACCCTCGGTACACCTCGACGAATGAGATCGTCTATCTTGTCCGAAATCCCCAGGGCAGGTGCGCCCCCCAATGATTGCACATAATCCATATATTGCTCACATTTTTTACTGTCTTGACACGTAATTCCATCTGGAGTTGCTGCAACCATGGGGAATCCAACAGCCGGCAGTCGCCCTACGCGCCGTTCTTCCATCTGTCCCGGTGTTATCCCGTAAAGCCCCATTACGGCCATGCGCATAATGTCGTCCCCCAAAGCCTTGTCAATGTACATACCCATTTCCATCGGCCTCGTGCTCATGCCCCAGCTTGGTTTGTGGTGAACACCGTCAGCATTCTCACTCTTAAACACTTCCACAAGCTTTATCGCGTTCTTCATATAGGTGTCGATTTCCTTTTGATCAGACATGGCCCACCATGCAAACTTTTTGTTCATTTCTTCCATCCATTTCTTCATCAAAGGCCGTCTCGAGATGAAATATTTGTGAGGTTCGACAAACAGGTTAAGTTTCGTCACGTTTGCCAAATTTTGCGAATAGATTGTCATGAGCTCGTAAGCCTTCAATGGATTCTTGACGGCTAGATAGCGAATGCGGTTCTGCTCGTAGCCCGTGTAGTACTGCGCCAGACTCCGCAAACATTGCTTCAGCCTACCTATGACCACGTCGACCGTATCACAACTCGCATCATATAAATATGGGGTTTGTGTTTGATACAAATCTCGAGTAACGTTGCGTCCAGCATCGCCTTTTACCTTCATAGATCCAATAATCTTCGCCCCCGTTTTCTGTTTTTTACTTGAGTCACAGCTGTCACTAGAGTCACTAAAGTCACAGATATCTTCATTATAGGAACACTCGCGCTTTGCCATTTTGAAAGCGTAAGTATAAATGAAAATACCAACCGTTCTTACAATCCTATATAAGCATCCACATCTCAAATAGCAACACGTGATATCAGTAGTATTGACCAATGGAATTTAAGTATGACTTGTTTACCCCCCACGCAATTGCCCACTTCAGGCGGGAAATTGACGAAGTCGTCTCCAAGATGGGTGTGGCTGATCTGACTGAAGCCCAGGGGGACGGGATTGCCTGTTACGAGTACTATGCTTCCAATCTACATCGATTACCTGACCTCTTTTCCGACGTACTCCAGATAGACACTTCTACTAAACCCACATGGCTACGGAACCTACCCCGACTTTGGAGCGCAACTGAAGCTTTTTACGACACAGTTTGGGCCACACAACACGACCTCAGACTCGGCGGACTTATTCAGGGAACAACGATGACCGTCGTAGGTTGGACGACCGATCCCACCAGTCTCCATACTGACTTTGTCAAAAAATTCCGCAATGCCCTTTCCTCCAGCCAACCCCTTGGCCCCACGCTAAAGTTGTGGTTTCAAAACGCGTCCGACATACTGGAAAACCCGCTTCCAGACGATGGCGACAGTCGCAAGACTAATCGTGGGGGAAGTCGTTCCCTAGTCGAAAAAAGCATAATTGCCAATGACCCAATTACGCACGCCGTCTGGCAACTTATTAATGCAGTCATTAGATACGATACGAAACATCGCCGTGATGAGAGTGTCCAGTATGCTTTTCAGTATTATTCCAAACGTCGATGGGAAGAGGATGATAAGGAGAAGGAGAGTGACGACGTGGATGGTGCCGCAGCGTCAGCTTCCTACGAACTGCATGAAGTCGAGGAAAAGTCGTTCAGAGTCCACGTAACTAACGGGGGCAAACGTCTCAAAATAGCAATTCCAAAAATGAACTGGGACGACAACCCCGCTAGAGCAACTAATCAGATTACAAGACCCATTGCCACAAACACAATAATTGACAATTCGCAGTTTTCCCACGACCAAGTTGCCGTCACAAAAGCCATACTTGACTCGAAGCCAAAGGTCGACGTTATTCCGTTCCTAAATGAAACTACTCCGACCATGACTCCACTAACCGACCATGAGGAAATTGAAACCCTCCTGGGCGCATCCATAAGCTTCCCCCTATCCGCACCTATACACAACACAGCCACCGCATCCTACATATCCATGTTACGCCAACTACCCAATATACCTCGATTTGAACGCGGTCGCATGGTCATTCGTGATCAACAGACTGGTCAGCGAATATTGATTAAAAGGACTCCCCATGATCTTCGCCACAAAAACAAGAAAATCAAGAGAACAAAATACCGTCAACTTTTGGACCCTTTTCTCAGGACTGGGTCTGACCTGCCCCAACACAACAGTCGCCCCATCCAGGTGATCACCGTAGATTCTAGCACCTTACAAGGCGCCTCTTCCTTCTCCTCAGCCAGAGCACAGGAAACCTTAACAATTGTATCTCTCCCCCAATCATCAGCACAGAGCATACGGGCAGTCACCTCGCCGACCATCGAAGAGATCCCAACCCTTCCACAACTACCTGAAATTACTCCCCATAACGTTCCCCAAGTTGAGGGCCCACAGCTCATTTCAAATGCTCTTCAAGGTCCCCTACTGTCCATTGCTCCTGTTTCCCAGCCCACACCCCCGGCACCCGCCACGCCCCCACCGTCACAGCCCCTCGCAGCGCTCCCGCTACCCCCCACACCACACACTTCCTCCATCCCGACCCCACTTCCAACAACGTCGATACCACACGTTCCCACACCGACCCCCTTCCATCAAGTCAATGACAACGTTATGGATCCCAAAACGCCGACAAAATCTATCAGGATTCCCCCACCAGTCTTTACTGAACCCGAAAAAGACCCCACCACAGAGTGGAATGACAATGTTGATAGCGAACCAGAAGGAAAAAATCACATTATGGACCCGACAAAACCACTACCAGAATTCGAGATTCCTCTTTCCATGCCCACCCCCCTGAATACCACTCCTTACACCCCTTCCATCCCACTCGCCACATTACGAACCATTTGGGGGGAAGTACCAAGTGTGACTTATGCCGCATACGAGTGTTTACTAATACTAATAGACCACCTAAATGCACTCGGCCTTCTGAACATACAGCTTAGCGTGTTTCACGCCACAGCATCTGTAAGCCTCTTGGTCATAGGATGGGAGGCTACCCTGTCCCCCATTACTCTGGAAATTCTTAACCGGAAAAACATTACAGCTCGAGAGCATACTCCTAACATAGACGCAATGTTTCTCTATGGCTATTCTAAAGGTAATCCACCATTCTCCCTGTTTGGACCAGTAGGTCAACCTGATTGGTTTATAACTCAACTGGAAGCTACAGAAAAGCCCGTGACCAAGAACATCACCAATATTCCCGTCTATGTACTAGGATGTTACCTTTTTTCTGACACAGAGGCCTTGTCCTTACTACAGATGCATGCCTTTCGCTCCCGCAATATGTTAGATGAACCATACGTATTTCCCGACGGGAAAGGTGGCGCAACCCTTAACGTTAGCGAAGGATGTGAGTGGACTGATGTGTGTGCTCTATACCTAAAGAATGTACATGCCCGTAATGTGGTGGGCTCAGGTATGCGGGATGGCATGAGGCCCACAAGGAAGTACACATCCCAGCACACCCGCGCACTACTCACTGCTGCGGTGGGTCTCTTTTGTGACCCAAATAATCTCACGCAGTATCTTGAACTATGGACCGACTCTGAACTTAGAGCCAGTGTACCATGTCGCCTGCGCATAGGCGCAGACTATCTAAAGCTAGAAAGGGACATACAACTCGTACAGCTGCCCTCTGATATTCATGACACTCTCGTCGAAGCAGCCATTGATTTTCACGACATGACTGTTCCATTAAGCCGTCACGTAGACAGTGTGGCCTATCACTTCAATGCGCTTCTTGAACTCACGTTCATTAGATACTTACCCTCGGCGCTGGCGCACTATTTACTTAGCTGGTGTTCAAAAAAACCGATTTTATTGACTTATTTACCCTTCTTTGATTCACTGAAACAACAAGAGCTGATATCCCGGGAAACAGCAGGAAATCTTTCGCTTCATTATGAGCCATTCCTGACCGCCTTCAAAGGCGTCATCACCTCACTAAATCCCGAATCGCAATTGGACCAGCTTAGACAAGATTACATCAGTAGACACTGCACCGCAGCAGCGCCATCATTTTCGTAACACATCACCTAGGCTCCTCGACATTCCTGAAAACCCGCACAAGCATAGACCATCCCTATAATTAGAACTCCGACTGGCAAATTGCAGCCCAACACCCACACAATCGATCAGCCAATCAGCCCATCTTACGTCATCACATTAGCATACTCAGCTAAATATATTTTTATATATCAAGGGATTTGCTCCCGGAGTTCATTTCTCAGTACCCGCATCTCGAGAAGCAAGAGCCGGTGAGTCATAATGGGTTACCTACCACCTCCGAGCGACACTGGTTGGAAACAACTACAGGATCATCCTTCCGCTGTCCCTTCTATTTCTAAATATATTATCATGAACCTCATGACGATGGTCATGAACGAGGATGACCGCCCAGAACACCTGCAGACTTCACGTCACCACCCGATACCTACCGACCTGACCAGCAAGTCTTGCCCTGCAGCTGTGCTCGAGACGCCGGGAGGCCACGACCAAGTAGCTGGGCTGAAGCTACCGTTTGTCATACCCTGTGCAGAACAAGGGGCAGCTTACCCGTCCTGCAAGCTGAAGACCAAAGCAGAAACGTCACCTGAGCTGTAACCTGACATCGCCCAGAACAGGACAGGACTAACTGGAGGGAACTCGCGGTCGTCTGCTCAAATACAGCCGCTAGATGAACCTGTAGCAGACCTGCAAGTTTACACACAGCCATCCATCTACAACTCCGATCACCATAGATATATCAACCATTCGCATCATCTCACACGTCGTTACCATAGCTCGCAGGGCGCACTTCTCCAAATCGCTTTTTTTTTCATTATTCTCAACTAGAGAAGCAACGTCAGTCACAATGGAACGCCTGTCACTCGAGAATACCACCCCACGGAAGTTTCCTATGTTTTCAGTTATTACTGCATTAATTAACAATACATGGTGTCGCAACGCGCAAGTCGTTTATTTATTTTTCACGCCGCTACCAGCATAACAGAAGCAAGCGCAGCAAATCGCGCGAATACGGAACCACCGCCCATTCCCAATTTCTCATTAAATGGAGTCAGCCGACACCACCTCCGCCGCGGGAACACTTTCCTACAACTGCCGCATTCGTCCTCGAAGCTGGTATCGCAGTAGAAACATGAACTGTGCCGTCATGATAGACCTCGGCTAATTAGACACTGTGCAGTACTTCTACCTTTCACCTACAACTAGTATTCTTGCTTCTCAAGCATAAAGTTTGTAATGTTCAAGAAAGAACAAATGAGTACCTTGAAAATAGCTGTGCCCACTTGTCCTTGGCCAGTCGTAGAAGTACAGCTTTCTCCTCCTGAGATGAGGCAGTTGTACCGTCGGGGTAGAGCTGAAACAAGAACAATAGGAATGTTATTCAAGTTAGAGAAATCAGTCCAACATGTATTATGAATAAACCGTTTATGACATGAAAATCATTCTCCCGCCTCTCTAGTAGTTATTCATTTATTAGTTTTATTTATTAAAATACCAAGGAATCTATTGTGTAATAAGATAGAAATAGAACATGTAAATATATATATATATATATATAGATATATATAGATATATAGTATATATATATAGAGAGAGAGAGACAGAGAGAGAGAGAGAGAGAGAGAGAGAGAGAGAGAGAGAGAGAGAGAGAGAGAGAGAGAGAGAGAGAGAGAGAGAGAGAGAGAGANNNNNNNNNNNNNNNNNNNNAGAGAGAGAGAGAGAGAGAGTAGTAAAAAAAGAGAATCCATACACAGGATTGGTGTCTGCAGGAATGTCAACTACAAGATGGGAAGCTACATTTGTACCCATCTAACCCGTACCAACCAGTTCCCACATCTGCTGACATTGATGTGTAGTCAGCCTACCCCCGCGAGCCCCCGAACCTGTTAGCAGGGGCAAGGGCCTATACAAAATAGGCAGATGTGGGTATTCCCTCTTCTGTTTTCTTCCCAAACCACGTCCTCTACGATGTACAGTTTGAGAGGCATTTCCCTGGCCTACCTAAGAAACCTACTAAACTCCTTGTCGCCCAAAAAAGTCTTTACCAAATGCAAACTTTACCACAGCAGAGAAGCCAAGACGTTGAACTCGTAAATAGTACACCAGATTAGTATGTATAGTTTAAGTATTATTCTTGTATTCTTTTTTCCCGTTTATTCATGACCTGTACTTAGCTTGTTAGAGCACAAACGTACAATAAAGGTCTTTCATTCCTTCATTCATTCATTATTATTTCCTTGCACACAAACTAGGCCAGAGAAGGTCGTCTGAGAGGCGCGGGTGTTAGTCACAGCCTGTGCACATGTGCGCGGCCCCACTGGACACTGGTTGCCACTCAAGATTTCCCCAACTAACACATGGGAACAGCCCGCAATACCATATAAGGAACGGGAAGTGTGGTTTATAGGTAACGGTTTATACAGTGACGGAATACTGAAAGCTCGCCCACTGAACTGGGCCCTTCTATCTCAAAGTGACCTCATCTTCACCCCTTTCACGCCCCGTCGTTTGGACCTCTTGTACACAACGGTTAACAGCAGACTGACGATCGCTCTAAAAACACCTTTCGGCAGCATGAGCGTTACACGTACAGGTGACATCGCTACTATCCCCTTTGGTCTACCGTTCATAGAAATGTGCGAATTTGAGTTTATGCAGGTAGTTACACGACTAGTGACTGCTGACTGCCATGCATGTCAAACCACCGGGCCGTTTTCTAAGGATGACAACCATCTCTGTCATACTCTAGAGATAAAAGATTCAATAGACTATCTTCGGCGCGCCCTCGCCTGTACGTCTTTCAGGAAGCGATATGACCAGATTTCATACTGCATACAACAGTATCAGAAATCGCACGCGGGACGGGAAATGCCAACAGAAGACGCCATGAGCAAGATTTTCGAGCGGTGGTATAAGGGGAAAGAAGAATTCATAGCCCGCTTAACCCGTTATGACGACTTGGAGGAGCACGAAAAACCTACAGGCCTATGGTGGGGTTACAGGTTCGTCTCCCGCACTGTGTTGTTTTATGAATTAATATCGGCGTGTCTTAACTAGATGGAGACTTGCTACCTGTGGGCACAGGAGGACCCAAACTCCTAAGTGTGGTCTAAATGAATGAAGGAATTCTACCGAAAAAATCAAAGGAGAAGATGGACGGCGATTCTGCCGATTTGACAAGATCGATTGCCAAGAACATTAACCGCAGAGCTGGCGAGTTGGGGCCATAGTGTGGAAGAGCCTTTTACGAGAATTTATCATGGACTGAAAGAAGACATATTTGTGCCTGTTTGAGGATTATACTACAGAAAGTCTTGGACCGTGAGAACGTGAATTGAGGAAGCATTATAATCTCAATGTTGTTTGTGGTTGATGTGTGTGCAGAACTACTCATGGACGGTTTAGAGTACATTACGATATGTGAAATTATTGTAGAAATGTCCACCGTAATGTGTCAACATATTGGGAAATTCGTGGTAAACAACGGAAGCTGGAGCACGGCACCCGGTGTAATAACTCGTAACAGGACGACAACCTAGAAGAGAATGCCGCCTGACATTTCGTCAATAAATCTTTATCCTGCACCATCTGATCTTGTCATTCTTGTGCATGTGTGGTCTTTTCTTAACCAAAGGCAAAGCACAACCTAGCCATTTGGGGGACCTAACGAATTTCGTTGAGCTTCAATACCTTATCTATATACTTTACAGATGTGGGCATTCCCTCTTCTGTTTTCTTCCCCAACCACGTCCTCTACGATGTACAGTTTTGGGAGGCATTTCCCTAGCCTACCTAAGAAACCTACTAAACTCCTTGTCGCCCAAAAAGTCTTTACCAAATGCAAACTTTACCACAGCAGAGAAGCCAAGACGTTGAACTCGTAAATAGTACACCAGATTAGTATGTATAGTTTAAGTATTATTCTTGTATTCTTTTTCCCGTTTATTCATGACCTGTACTTAGCTTGTTAGAGCACAAACGTACAATAAAGGTCTTTCATTCCTTCAGTCCTTCCTTCATTCATTATTACTTCCTTGCACATAAACTAGGCCAGAGAAGGTCGTCTGAGAGGCGCGGGTGTTAGTCACAGCCTGTGCACATGTGCGCGGCCCCACTGGACACTGGTTGCCACTCAAGATTTCCCCAACTAACACATGGGAACAGCCCGCAATACCATATAAGGAACGGGAAGTGTGGTTTATAGGTAACGGTTTATACAGTGACGGAATACTGAAAGCTCGCCCACTGAACTGGGCCCTTCTATCTCAAAGTGACCTCATCTTCACCCCTTTCACGCCCCGTCGTTTGGACCTCTTGTACACAACGGTTAACAGCAGACTGACGATCGCTCTAAAAACACCTTTCGGCAGCATGAGCGTTACACGTACAGGTGACATCGCCACTATCCCCTATGGTGTACCGTTCATAGAAATGTGCGAATTTGAGTTTATGCAGGTAGTTACACGACTAGTGACTGCTGACTGCCATGCATGTCAAACCGCCGGGCCGTTTCCTAAGGATGACAACCATTTCTGTCATACTCTAGAGATAAAAGATTCAATAGACTATCTTCGGCGCGCCCTCGCCTGTACGTCTTTCAGGAAGCGATATGACCAGATTTCATACTGCATACAACAGTATCAGAATTCGCACGCGGGACGGGAAATGCCAACAGAAGACGCCATGAGCAAGATTTTCGAGCGGTGGTATAAGGGGAAAGAAGAATTCATAGCCCGCTTAACCCGTTATGACGACTTGGAGGAGCACGAAAAACCTACAGGCCAATGGTGGTTGTACAGGATCAGTGCCCAACCCCGCAGTTTGTTCTTTTATAGATTAATATCGGCGTGTCTTAACTAGATGGAGACTTGCTGCCTGTGGGCACAGGAAGACTTAAACTCCTAAGTGTGGTGTAAATGAATGAAGGAATGCTACCGTCAAAAATACCAATAGCGGAGACACCTCAGGTGGACCGATCGACATTTTTTTTAACCAAGACCGTTTTTTTAAGCTGAGCCGTGAAGCGGTGAACTCAAGTCCGGGCATGCCCATAACGCAACATATATATGAGACGAAATGCTGTGCTCCGATTGGTTATGATTAGAGAAGAGGTCATGATGCGGGCAGACCCACCACAGTCTTGTGTTCTGGTACGCACTTTTCCTGCCTCGCGGACAACCGAATTCTGAACAGCCTTTTTAATAAAAATCATGGATGCAAGCAACGGATCGTCCACGCCTGCACAAGCAGACAAACCGCTCGAGGTTCCCACAAGTTCTACGACCAACCACGTCCCGCCTCCCCGACGGTCAGCGGAATCGACCATCCAGATCGCCCAAGACAACAAGGGAGTTGCAATCGGGTTTCCCATTGGCGAAAGTACCTTTGCTAACGTCGGTCGTTTCCAGGGGAATCCGTTCGTGGCTGTGCATGTGTCCTCTCCATGCCCCGAGGCAGAGGGGATTGTTCTGACCCCAAAACAATGGCTGAATCTCAAACGCAACATGGAGAATGTGTCGGAAACTCTGGGTCTGCTGTCCCGCAGAGAAGAGAAGGAGACCACGGTCTCACCGCGCACATTCGACCTAGGGAACCAACGATACGCCGTCGTGCAGATCTACAAAGAAGAGCCAGTCGTGGTCCTACGAGAGTTCGTCCTATTAGCCACGGACGCCAGCAAACTCGTGCCGAACTTGAAGAAAGGAATCAAGCTATCAGTGTCGCAGTGGCAGGCCTTAGAGGCGCATGCAGACAAGTTGACTACAGCACTGAAAGCCGCCCTTACGCATGAGAAGCCCGACGCCGTCGACCTCCTTGCAGAAATCTGATGCGTTGCCATAAATAAAGCTTGCCGTGGCATAAACACGTGCAGAGATCTCATTTTAAGTGCTGTGCCCCTCTTTTTATTGAATGATACTGCAATTGTGTGTATCTCTGCGTACGTGCCTCTGTGTGTGTGTCTGTGTGTCTCTCTGTGTGTGTGTGTGTCTGTGTGTGTCTGTGTGTGTGTGTGTGTGTCTGTGTGTGTGTGTGTGTGCGGGAAGCGCAGAAAAAAAAGTTGCCCAAAGTGCACCACTCTGGTACCCCCTGCCCGTGGAGTCCTTAGTATAACCATATGATCGTGTCATTCTTGTAGATGTGTAGTCTTTTCTGGACAAAACACGAGCTAGCCCAGGGGGACCTAACAAATTTTGACACAATACCGCTTGTACATAATTTACCAATACTATAACAGGCCCGAAACCATTATTACGACAACGTACCGGCTGCTTCCTTTCATCACACACTGCTATGATCTAATATGCCCGCCTCACCGCGTCAATGACTTTCCGACGGACAAACAACCCAAATACTCTGGACAAATACTCATCTATCGTTTATAATAACCGCGGTCAACCTCAACCTCATCATCATCATCATCATTATTATCATGCAACATTATTCATACACCGATGACACCGTCAAAAAAACAGGGGGGGGCCAAAAAACGACCCCCACCCCCAAAATCACACACCCTCACACAAACGCACACAACAACAAAACAAAAAATTATAACTAAAACAACCGCCCATCGGCGGCTCCCGAACTACCCTTTCCCCCCCGTGCCAGCGCGCCAGTTTTTTTTTCTTCCCTTCTTTCATCCGATGACTATGACGTCATGATACGACTTAGGATATAGCGTTGTCATGATTGGCTTCGGGGAAACTTGAGGTGGTGACACGATTTAGGTTAGCGTTGTCGTGATTGGTCTGACGTCATGGCATAGCGGTGTCATGATTGGCTTCGGGGAAACTTGAGGTGGTGACAGGATTTAGGTTAGCGTTGATTGGTCTGACGTCACGGCACGGCGCAGATAGCGTTGTCATGATTGGCTTAGACAAAACTTGCCGTGTAAAACGGAAAATATCATTATATCCGTTTTACGGGTCGATTTTCGAGCGTCCCCAAATCTGGGTCGCCCATTGGGGCCCATGGTTAAGCGACCTCTGTTGTCACAGCACTATAGTATATAATAAAACAAATAATACAACGAAGAGAAAGTTAGAAGAGACCAGATTAGGAGGGAATGGTAGGATGGTGTTGCATGTAAGAGGGCGCTGTTATAATGACGTCACGGCATATATATATGCAGGCGGGCCCCGCTTGCTTTTCCCAGAATCAGCAGCCGCGGTGCAACGGCAGGATCATACACATTTTGTGACGGAGACAAGAATGGGCAAAATTCTGTTGTTATTTTTGTCGGTGCTGGTGGTGGGGACGGAATCTTGCAATCTACAAACGTTAAGGCAACGGATTGAACATGGACGTCTCATGGAACGAAAATTATCATTTAAGACAGTAAAACACAAAACAAGTTGTAGAAAACTATCCATGAACACTTTTTGTGTATTTTCTTAATAAAAACTGCTTTTTTTTCGTTCACGTAAGCAGCCAGCCGGGCCGGACCCATGACACGTTCCTGTTAAGACACAAGTATACCCACCTCCCCACAAAAACATTTCGCTGTGTCTACCACTGTTCTGACGGAGCTTCAGCACTGGATTTATCTCTTCCTTTCTATATATTATCTTTATTTTGGCACTAGTGTCTGCTAGTTATTAACCGAATCCGTGTTAGTATAGTGGTGTCGGTACTGTTATTCGTACTGGTGGTGGGGACTGAAGAAACGTTAAGGAGCGGTTTCAAAAATGCTCGAGACCGACAGGACTGTTTAATCATCGCCATAGCATCAGCGCGAAAGGAATGATGATGCGGAGTGATGCTGGTGGAAATCTGCCTTTAGACCGGGAAATCTCTTCCTAGTTCTTCTAAATCATAATATTTGGAGTTCTGGCCTTAGTGGCGAGATCGCAAATAGTGTTAGGTCGGAAGGTAGAAATTGTTTTTGATTGAAAACTCAGCCACAGTGGAAACAGAAGTATGTGCGCGGCTGAGCATCCCCTGTTTTCCCATGGTGTTATTTATGGCGCGGTCACATTCCTCAACCCGGGGGCCGGTCGGCCAGTCTTATGGAACGAAAACTATAATCTAAGACAGCACACCACAAAAAACAAGCTGTAGAAAACTAACCATGAGCACTCTTTCTGTATTTTCTTCATAAAATATTGTATATTTTCTTCGTTCATGTGAACATGACACACGTCCCTCACGCTCAAGACATAAAACCATGCCCACCTCCCCACACAACCTCTCACTGTTTCTCCCACTGGTCTGATGGAGTTTCAACACTGCATTTATTTATTTCTTCTTCTTCTTCTTCTTACACTATCTTTATTTTGGCATTATCCGATTCTGTGTTAGTATAGCGGTGAGTATCCCCGCCTCGTCATGACACGACTTAGGATATAGCGTTGTCATGACTGGCTTCTGGAAACTTCAGTGGGGGTGACACCATCCAGATTAGCGTTGTCGTGATTGCTCTGACGTCATGACATAGCGGTGTCATGATTGGCTTCGGGGAAACTTGAGGTGGTGACACGATTTAGGTTAGCGTTGATTGGTCTGACGTCACGGCACGGCGCAGATAGCGTTGTCATGATTGGCTTAGACAAAACTTGCCGTGTAAAACGGAAAATATCATTATATCCGTTTTACGGGTCGATTTTCGAGCGTCCCCAAATCTGGGTCGCCCATTGGGGCCCATGGTTAAGCGACCTCTGTTGTCACAGCACTATAGTATATAATAAAACAAATAATACAACGAAGAGAAAGTTAGAAGAGACCAGATTAGGAGGGAATGGTAGGATGGTGTTGCATGTAAGAGGGCGCTGTTGTAATGACGTCACAGGATATATATATATATATACCCGCATAGCTTTTGCCATATCATTCTCAGCAGCAGAAGCAGCAGCTCGCAGCGGCAGGGTCAGATATATTTTTTGACGGAGACAAGAATGACCAAAATTCTGCTGTTTTTCGTGTCGGTACTGTTACTCGTACTGGTGGTGGGGACGGAATCTTGCAATCTACAAACGTTAAGGCAACGGATTGAAGATGGCCGAGAAGAAATAAAGGAGCGGTTTCAAAATTTTCGAGACCGACTTGAGTTTCTAGAAACCTTCGCTCCACCCTCTTCGCCGGTCGAACTGTTACGTAAGATCTCAGAAACACGACGTAAAGTAGAGAACCTCGTCGATATGTTTGACAGACTGATGAGAATTGTTTGTTCGCCTTGGCAGAAGTGAACTTGGCATTGCACCGGTTGGACGTCGCAATTTTTGGCCCCGCATAGCTTTTGCCATATTATTCTCAGAAGCAGCAGCCCACAGCGGCAGGATTACACACATTTTGTGACGGAGACAAGAATGGCCAAAATTCTGCTGTTATTCGTACTGGTGGTGGGGACGGAATCTTGCAATTTAGAAACGTTAGAGCAACGGATTGAAGATGGCCGAGAAGAAATAAAGGAGCGGTTTCAATATTTTCGAGACCAACTTGAGTTTCTAGAAAAATTCGCTCCACCCTCTACGCCGGTCGAACTGTTACGTAAGATCTCAGAAACACGACGTAAAGTAGAGAACCTCATCGATATGATTGACAAGTCTGATGAAATGTTTTTGTTCGCCTTGGCAGAAGTGAAGTTGGCACTGCACCGGTTGGACGTCGCAATTTTCACCGATAATATGGGAATTCTAATGGGGCATGCAATCCAATCTATAATGAGTTCTAAAAACGTCGCATCAGACTGGGACCAAGATCACCGCATCTAAAGACACCGCCATAACACACAGGCCTGTATAATCATCGCCATAGTATCAGCGCGAAGGGAACGATGGAACAGACGAGCGAAAGAAAGGATGGCGCATCACTTCATGTAGTATCATGTCTAATAAATGTTCAATTTGTAAAAAAAATATCCACATCTACAGTGTCGTGCACATTTCGTCAATCATAACACTGCGTAATCATGACCCTTTCCCACTTTTATTTCCTGTCATATCTCCCTGGAAAGAAGGTATTGTAGTAACTGATGTCTGTTTGCAACGGAGATGTATGCATGTCCGCAGAATAATTACAGAGCGCCTGATCGGTCGTTTTTGATATTTGGAATTTGGGTAGGTCTTTTTAATACCTTAAAATGTTATCAGTGGCATAATAGCGTAAAGTCACAGTTAGAAGCGATTTACCGCGCCGACCGCAAAACCTTTACTCTGACATGCTTGAATATTTACTCCATATTCAACGTGACTCTCTCGCCCAATGTTAACATGGCCTATTCATCAAATGAATGGGCGCCCACGGATCAAAAGACCGTTTAGGTATACTAGAAGAACATCGGTGGTGCAGCACTAACAACCTTAACCAGTGCAAAGAACTAATAATAGACAGTAGAGTCAGAGGATACGTGGAATTTTCTTTCCAGCCCAAGTTGGTGGCAACATTTATCTACGAGTCAAAGGATTTCAGTAATTCATGGTTTCAGTAATTACGAATGCTCAGAAGAGGGCAAGGGGTCACTGCATTCTGGCTCTTAAAAAAATCCAGACAAAAATAGGGCGAAAGGCCAGATAGCATTCTTGATTCAATACTGCACAAACAACTGCTGGAAACTATTTTTACTCTGAGGTAGAAAAACATCATTATGGTGGGGCAATTGGGGACGTTGTGCATCGTTGTCGTCATGACATGTTTCATATGTCTTCTACAAAGAAAGGTAGCATGAAATAAAGACGAAAATAATCAATACACACTGATCTTCTTTTTATTTCACTCAATATGCTCCTGAGACAGCATTACTTCGTGATACATTTGTGCCATAAGATGCATATAAACTAGCACTATTGCTTGAACGTATTACTATTGCAACATAAGCACACTATTATCTCAATTATATTTTACTGACAGTTTCCATCATCTAACTACGAAAGGCATGGTTATTCGTTCGGTTATTCGCAGTGTCATGGGCGGCGATATGTGTGGTCGGTACTCTGTAAGAGTTGCGTGGTCGCTACCTTCGGTGAAGCCACGGGTCCGTATCCAGTATGTTTGTTTTTCGCCGGAGGGTCGCCGAATTGGGCGCGATTGTTGACAAGTACTGTGGGGACAGGGTGAATGGGTTCGCATAAAGAAGTCGGTGCAGGCCCTAGTTGGTTGTTGACAACAATGTTGTTTAAGAAAGCATCCTTTCCTCATCCCCGTCTATGTCTTTCCCAGTTTGCCTGCAGATCGGCAAAATGATTAGTTGCTGCAGGAGGGGAGATTTACGTACATACCGCGGTCAGTGGGCGATGCTGGAGATTCTGGGGACTCCTGCAGTTCAGGATCGGATTTAGGAGAGTGAGATGGCTCGACCTTAGTACTCCTCGATCTACCACGAAAACAACGGCGGTTTTGTTTGGGTTTTATGCACCGTTTCTGTGAAACACGAGCATTGCTACTGTTAAAGAAGTCACTGTTATAGTCTTCCTCACTGCTGGTAGTCATGGCTTCTTCCTCCGATTCTGACAATATAACTTCTTCCACCTTATCTCCAAAGACTACGAAGCCATCTTCTTCATATTCATCATTGTCGTCGCTCTTGTACTCTTGCTCTGTTATCTCTTCGGTGTCTCCACGGCCCTCAATAGGTTCATAGATGTGCCACCGCTTGAATCTTTTTTGCTTCGGGCCAAGATCGTCGTCACTATCGGAATAAAACACCCCTGAAGTTGTTTCCAGATCTCTTGTTTCGGAGTTGGAGTCGACTCTCTGGCTACCTTCAAACCAGGCGAGGGTAGAAGAGTTGAAAGCGCTGTTTGTTTCGCTGTCACTATCCAAACAATACACCCCTGAAGTTGCTTCCATATCTTCTGTTTCGGAGTTGGTGTCGAACTGGCGTAGTCTAGCCTTCCTGTTCTGCTTGGCTTTGTCGGTAATATGACAGCATTTCTCGTCGCCACTATCATTTCTCATCTCTATTGGTTCACACTCCTTGCTGTTGGAAGCCATCGTAAGGCAAAGAGCGCAATGTTTACCGTCAAGTTACCAGATTAAGGTTCTAGACGTGCTCACAAATGAGTGATGCTAACAACCAATCCTAGGTGGTGATATGGGATTTTGGGTCAACTGACAATATGGAAACTCCCGAGCAGTATGTGTTTCTGTATTTATGTATGCATCTATGTATATATGTGTGCATGGGAGGGCTTGATTGGTGGATATGTGATGACGTCTGAAGGTTAAGTAATGCTCTCTCCACAACCCCCTCTCGTTTGATTTATATGTTGGGACAGTTGCTATATAAAGGAGAGGCAGCAGGAAAGCCTTCGAATTAAGATTTTTTCAAGGATCATGTTGGTCAAATAAAACCAGTCATTCATTCGTTCAAGACACAGTAAAGCGGAGTCAATATGCAAGCGGAGTCATCGGCACCCACCCACGCCGTTCGCCAGCACGACGAATATCAGTACCTTGATTTAGTTCAACACATCTTGAGCTATGGAAAAAGAAAGAGAGACCGTACAGGAACAGGGACCTTGTCTGTTTTTGGTGCCCAGTGTCGCTATAGTCTCAGAGGGCAGTTTCCCTTGCTCACCACAAAGCGTGTGTTCTGGAGAGGGGTTGTCGAAGAGCTCCTCTGGTTCGTTCGGGGCTCTACGAACGCCAAGGAACTTTCTGACAAAAAGGTGCATATATGGGATGCGAACGGTTCGCGAGAATTCTTGGACAGGCGTGGTCTGAACCATTATGAGGAGGGAGACCTGGGCCCCATCTATGGCTTCCAATGGAGGCACTTTGGAGCGGAATATAAGGATAAAAACACTGACTACACGGGACAAGGTGTGGACCAGCTAGCCCAGGTCATCCACACCATCAAGAATGACCCTCATGACAGGAGGATAATCATATCCGCGTGGAACCCACCAGACGTGCCCAATATGGCGCTGCCTCCCTGCCACACCTTTGTGCAGTTTTACGTTTGTGACGGCGAGCTCTCGTGTCAGCTGTACCAGCGCTCCGGAGACATTGGCCTCGGCGTTCCGTTCAACATCGCCAGCTACAGTCTCCTGACCTATATGATAGCCCACATCACAGGACTAAAGCCTGGGGACTTTGTACACACCCTGGGAGACGCGCATGTGTATCTCAATCATATCGACGCTCTTAACGAGCAGGTAAAGAGAAATCCACGACCTTTTCCCATCCTCAACATCAAACGCAAAGTGGAAAACATTGATGACTTCAGGTTCGAGGATTTCGAAATTTGTGGCTATATGCCACATCCAAAGATAAGTATGGAAATGGCGGTGTGATCCTTGAGAAACCATGAAAGTAGTTATTTTATCATTTGTAGGAAGTAGGAGTTGTGATCTCTCACCAGCATCACATCTGGTGTCAATTAAGACTAGTAAAGGAGAGGGACCTTTGGCCTCTGGATCAGTCTGGTCCAAGCCGTGGTCTAGTGAAGTTGTGGTCTGTGGGTTACCGTCTGTGGCTGCTCACCGTCTATGTCAGAACGGTGGAAACAAGAAAGGAACACTCTGAGCCCCAATCAGCAGTTTGTAGACCTCTCCAACGTTATCCACTGTTGCCCAATGCGCATGCTCTAAAATAATTTAGATGTATGGCAGGGCGTGTCTCAATTAAGGGGTTGAGGTGCTGAGATCGCACAAGTCGCACAAAACAGGGACCACCACACACCACGCAGCCGGCAAGACAACACGATGCAAGATGACCACGATTCGAGTGTTCTGTCTTCTACCTCTTCTTCAAAGCCATGTCCCTTTAAGCAACAGTTAGTCCTACCACCAGCAGGAAGAAGCAACGACCAGGGAAGCCTTTGCCACCAGCGAGTCAGTGAGGCGAAGTCAAGGTCTAAGACTAAGTTCCTCTGGCCCATCGCCCCACCCTCTAGAGGTCCTTGTTTGCCATGGCCCTTACGCCCGAGACTTACCAACAGACAGCGATGTATTCCATTGAAACTTATTACGACGAGATCTGATATACCACCACCAATGCCAGTCGAGCGTGCGGATACCTACGGCCTCATGTTAGTGAGTCCCAAAATGATGACCTTGACGCGCGGTGAGTGGCACAGCCTTTCTCTTGACATCGGTTTTACACCTTGCTACGATCGTGCTGACGTCCCCATCGTGGCATCTGTATCAAGTATCTTGGGCTTAGTCGTACTCAAAGGTATTTACGTGCACCCATCCATTCATCAATGTGATGGTACCATCATCAGGATACACATCACCAACCACAGCAGGTGCGAAGAGATCGTTGTCAACGCTGGGCGAGCCATTGCTCAGGTTTTCTTCATAAGCAGCAATGAAATTGGCTTGGAGACCCGGGTGCCGGAGCACGTCATTGTGACTAATGACACAGTGTTGGCCAAAGATCTCCCTAGCCTCGTGATAGTCGAGCCAGCGAACAGAGACCGAGCCGTCTGTCGTCCGGATGAGATGCCCATCTTGCATCCACTCTCCAGTACGAACACTCTTCCTTTCCTTGTCGTTCCCTTGGAACGAATCACTAAGCAACATCGCGACATCTTTGGAATGGTAGGTTTCAACAAGAACTCCCAGGACAATAATAATGGCACAACTTATCTGAAGAAAGGCAGCCTAGTAGCTTGCATTCGATTCACCAGACTTGCAAACGTGGACTACCTGTGGTTATGAACGTATGTTGCGTATAGCTTTGAACGCTTTGTATCGAGTTAAAAAAATTGTCATGTGTAATTCTATCATATTACCCAATAAACTAACTGAAGTTATGTTATGGTATCGAGTGTGTTTTGTTGTCTATATTAGCCCACGGTGGAACTTTGCTTACATGTAATGGTTGTCAGTAAGGCTCGTAACAGAAAACAGATTAAATCATCACATACTAATGGATGCGGTCTATCTTTTCAAAATTGGTGTCGTTGCCCCTCCCTGGTGACCAATTAAAACATCATTTGGTAAAACTTTTACTGTACTAGGATTAACGCGCATTCGGCATTTGGAGTCATTCAGCCAGCCGCGCTGTCAACCCTTCCTTTTGCTTAGGTCACATTTACAAACCCGGTCTCGGCCAGACTGTTTGTTCGCAAGAACAATTAACAATTCATATCAAGAATCAAGAATATATAAAAATAGTGCCCATGATTATTTCAAAAAAAAATTGTCAGTGCGTTTACGTCTTTTTTATCGTAATTTTCGTTCTCAAAAGCTGACAGGCCGGTCCCGGTGTGGGCATTGTGATCTCAGCATTTGTTTTGGAGTTAAGGAGTTAATTTTTTCCGTAAGGCGTTAATTTTTTCCAGCACGACCAAAGCATTTTTAGGACCACCTTACTTCTATACCAGCATTTAATTCTCCTGAACATATTATGGAGAAACCTATTATACCGTAGCAGGGAAAGGGAGTTTTTTATGTGTGCCTTTGTACGTCTCACACAGATATGCTAAAAAACCACACAGAGTACTCAATGACTGATTAACTGATGATCTTGGTTAGTTTTATTTCAATCAATTCATTCCTGGGAAAACGTAGCTTCTTGATACGGGGCACATAGGACACACCAGCTCACTGTCGTCTGCAGACAGGCCGTTGCAGCAGTATGTGCATCTCACCATCTCGACGATGTTTTGACGACAATGAGGACAATCCCCTGTCACGTACCCACAACAGGCATGGGCACTCGGGACGTCCTGTGCATCGATATGCCTAATGGCGCGAATCCGAGCGTCTCCTTGCAAGCGCTGGGTGATGCTTTCCTTGAAAGACGACACCTGGTCGCAACGTAAGCATATCGCCCCATCAAGCATCGTTGCACAGGAGTCGCAAAGATCGCTAAAACTGACTTGGAGGTCAGGGAGAATGAAATTATCAAACAATGGACCTGGAAAAGAAAAACTAGCGCCCTCCTGGTCCGGCAAGGGGGTTGGTGGGGGGGGTTGGTGGCTGCTGCTGCTGCGGACATGCCCACTGGAGGATACGGCGCATTCTGGTGACCCCAGGCAATCAGGGGGACGATTTATTTTTAACTCGTCCCTGGGTGAGCAAAAGTTGAGCAGTCGAGGGTACTTCGAACCGATACGTTTGGGGTTTTCATATCGCCGCTTCTTTGAGACATTGCTCACAACAACTGCATCATCCCCGTCCTCATGACTGCTACTCACGGCCGTCGCTTCCTCCTCTGACTCTGAAAATATAACCTTCTCCCCCGCATTGTCGTCGGGCTCAAACACGTCATCGCTGTATTCATCGTCCGTGTAGTCAATTTCGGGGTACCCTTCCTCGCTGCCTGTCTCTCCTATACCCTCTTTGACGTGAACACGTTCTTCGTCACTTGTACCTTTCAAACTACACACTTGTGAAGTTTTCCGATTTGAGGTTGTGTAGGCCTCGGACAGGGTTATATCTGTCTCGGGTATCTTGGACTCCATTCCGTTCTGGGACGGCGAGATGTTTAGTGAGAAGCTGCGGTCTGGACAGATTTTTATGGTAACATTTTTATTTGGCACATCACGGGATCGGAACATAACCAATTAGTACCTCTAACAGCTGCCATCCAATGAGAATCCATGACGTAACTTCGTGTCCCAATCCACACTGGCAAGGCGTACGTGCTTTAGATGGTTTAACACTGCCACCTCCATATTAATAAATGCGCATTATTACCTGACATCATCCGTACGTGCTTTAGATGGTTTAACACTGCCACCTCCATATTAATAAATGCGCATTATTACCTGACATCATCCGGATCAGCGTAGAAATTTACCTAATTGTATATACGGTTATAAGTAATAATGTCTCTTCTCATGTTCCTCTTTCTTTGACTATTTGTCTTGTCAAACTTACGAGGTCAGACTTAAATGCACTGGACTGTAAATCGGTAAATAACAGTAAGAAATCTTTTCAGACAGACGCACAGCATGGCATTTGGCACGAGGTGCTCTGATGGAGATGACTGGATGATTTTGAATAAAGATCAGAGAATAGAAGGACTTCACACACACACACACACACACACACACACACACACACACACACACACACACACACAGACAGACACACACACACACACAGCTGCTGCCAGCGTGGTTTGTTGTTCATCACTTCGTCCCAGTGGAACCAAAGCCTTCCTCCCCTCTCTCCGTGTTGTCAAGGCTCTGTTCTTCTACCAGGTCCGGCATGTAGATTCGCTCACAGATCAGCTGGGCTATCCGGTCCCCTTTGTTCACTTTGAACTCTTCATTCCCAAAGTTGAACATGATGACACTCACGTTGCCACGGGAATCCCTGTCAATTACCCCGGCTCCGACATCTATGAATTTTTTGTGTGCCAGGCCGGATCGAGGTGCCACTCTGCCATAGCAGCCTTCGGGTAGTGCGATTCGGATATCAGTCTTAGCCAGAACCTTGCCTTGTGCTGGGATGTTATAGTCATACGCACTGTACAAATCGTATCCAGCCGCCTGTTTCGACCCTCTAGTTGGTGCGAAGGCGTTCTCTGTGATCTTCGTGAAGCGTAGCAAGGTTTTCTTGGACGCCATCTCGATTTTGGGGCTTTTTGGCTGTGGGCTCTTCAACAGACACACCGAGTTCGGCCTGGCAAAGCTTTGGGGGAAAATGGCGCACAACAAAGATTTTGAATACTCAATAGGTAACCTGGACCAATCATAGTAGTTATACCGTTCTGCTTCGACCTACGAATTATATGTAAATTGTAGACACGCCCAGAGTCACGGTACAGTATTTTGAGTGCATAGAATGAGAAAAATAAAGAATGCATTAATACACCGATTTGTCTCTATTTCATGCTACCCTCCTTTATAGATAACAGGTAGAGTAGGCGCCATGAAAGTCAGCGATGTGCAACGTAACAAACTATAATACTGTTTCTATGCCTCGGCTTTTTTGCAAGGGTATGGGTTCTGCACCCGGGGAAGTGCGGTATTCACGGGGGGAAATACGCATATGGTGTCGGCACAAGAGGCCATGAGCGGAAGAAAGCTCCGCAGAGGAATTCTATTGCTAAACGGCCAGTGTTCCACAGCTTAAGCTCTGGCAGAACAGTGGTAGAAACAGTGAGGTGTTGTGTGGGAAGGTGGGCATGAAATAAACCTGTAAAAAAATATAATATCCTCCATGTCGGGGAATCGAACCCCGGTCTCCCGCGTGACAGGCGGGGATACTCACCACTATACTAACACAGAATCGGATAATGCCAAAATAAAGATAGTGTAAGAAGAAGAAGAAGAAGAAGAAATAAATAAATGCAGTGTTGAAACTCCATCAGACCAGTGGGAGAAACAGTGAGAGGTTGTGTGGGGAGGTGGGCATGGTTTTATGTCTTGAGCGTGAGGGACGTGTGTCATGTTCACATGAACGAAGAAAATATACAATATTTTATGAAGAAAATACAGAAAGAGTGCTCATGGTTAGTTTTCTACAGCTTGTTTTTTGTGGTGTGCTGTTTTAGATTATAGTTTTCGTTCCATAAGACTGGCCGACCGGCCCCCGGGTTGAGGAATGTGACCGCGCCATAAATAACACCATGGGAAAACAGGGGATGCTCAGCCGCGCACATACTTCTGTTTCCACTGTGGCTGAGTTTTCAATCAAAAACAATTTCTACCTTCCGACCTAACACTATTTGCGATCTCGCCACTAAGGCCAGAACTCCAAATATTATGATTTAGAAGAACTAGGAAGAGATTTCCCGGTCTAAAGGCAGATTTCCACCAGCATCACTCCGCATCATCATTCCTTTCGCGCTGATGCTATGGCGATGATTAAACAGTCCTGTCGGTCTCGATCATTTTTGAAACCGCTCCTTAACGTTTCTTCAGTCCCCACCACCAGTACGAATAACAGTACCGACACCACTATACTAACACGGATTCGGTTAATAACTAGCAGACACTAGTGCCAAAATAAAGATAATATATAGAAAGGAAGAGATAAATCCAGTGCTGAAGCTCCGTCAGAACAGTGGTAGACACAGCGAAATGTTTTTGTGGGGAGGTGGGTATACTTGTGTCTTAACAGGAACGTGTCATGGGTCCGGCCCGGCTGGCTGCTTACGTGAACGAAAAAAAGCAGTTTTTATTAAGAAAATACACAAAAAGTGTTCATGGATAGTTTTCTACAACTTGTTTTGTGTTTTACTGTCTTAAATGACAATTTTCGTTCCATGAGACGTCCATGTTCAATCCGTTGCCTTAACGTTTGTAGATTGCAAGATTCCGTCCCCACCACCAGCACCGACAAAAATAACAACAGAATTTTGCCCATTCTTGTCTCCGTCACAAAATGTGTATGATCCTGCCGTTGCACCGCGGCTGCTGATTCTGGGAAAAGCAAGCGGGGCCCGCCTGCATATATATATGCCGTGACGTCATTATAACAGCGCCCTCTTACATGCAACACCATCCTACCATTCCCTCCTAATCTGGTCTCTTCTAACTTTCTCTTCGTTGTATTATTTGTTTTATTATATACTATAGTGCTGTGACAACAGAGGTCGCTTAACCATGGGCCCCAATGGGCGACCCAGATTTTGGGGACGCTCGAAAATCCACCCGTAAAACGGATATAATGAGATTTTCCGTTTCACACCGAAAGTTTGTCTAAGCCAATCATGACAACGCTATCTGCGCCGTGCCGTGACGTCAGACCAATCAACGCTAACCTAAATCCTGTCACCACCTCAAGTTTCCCCGAAGCCAATCATGACACCGCTATGCCATGACGTCAGACCAATCACGACAACGCTAACCTAAATCGTGTCACCACCTCAAGTTTCCCCGAAGCCAATCATGACAACGCTATATCCTAAGTCGTATCATGACGTCATAGTCATCGGATGAAAGAAGGGAAGAAAAAAAAACTGGCGCGCTGGCACGGGGGGGAAAGGGTAGTTCGGGAGCCGCGCCGATGGGCGGTGTTTTAGTTATAATTTTTTGTTTTGTTGTTGTGTGCGTTTGTGTGAGGGTGTGTGATTTTGGGGGTGGGGGTCGTTTTTTGGCCCCCCCTGTTTTTTTGACGGTGTCATCGGTGTATGAATAATGTTGCATGATAATAATGATGATGATGATGATGAGGTTGAGGTTGACCGCGGTTATTATAAACGATAGATGAGTATTTGTCCAGAGTATTTGGGTTGTTTGTGCCTTGTGTGAATAATCGCTACATGAGTAAACGGGTTAAAGTAAGTAAGTAGAGGCTGAATGCCGCTAGCTTGATTAAGTGAACTATATATGAACGAGAAACATAAACAGATAGCATCAACATAATTGAATATGTGGTGTGGCCATCATCCTTATATGGTGGGTTGGTCATATTGTGTACACAGCTGCCGTCAGATCTTTTCTTAGGATGCTTCTTTCTAAAATTGTATTCATGATATTCTGCAACACTTCTTCTTAACCAACGGCCAGAAGGTATCCATGTAGAGACTCTTGCCAACAATAGACAGTGTTTGAACATCCCCGTTTATTTACAGAACTCTGTTTCATTCGCTCCTGTCTTTTTTAAACAACGTCGTGCAACGTTGCGAGGTTTGTGTGACAACATGCCGAGATCACCGCCATCTCTTTTCTCGTTCTGTGTAACCATCATAGCTGACGTTCTGTACGAGAGGTATTCTGGCATTAGGGCTCGAATACAATCAGCCATTGAGAATCTCGGAGTGCCAAGACTGGTTCAAGATGCCTTCTTCGAGTTTTTCGATAGCGTACGAGTACAAGTGGTACGTTACAAGATACATCTCAACCTGCGCGAATCGATCACCCCCTCATTGAACGAGGACGATTATCGGAACTTGCGACCGTGCTATCTTGGTGTGAGATATATAAATGAAGTGGCAACGCATGCAACACTTCACGACAATGATACGCGACTTGTAATTGAGTTCGTTGAGCCCTCGGAGTGTACCACTATTATTGTTTCAGGTCGCGGTACCCCATACATGCTCCAGATCTTTTTACTTCTCCGTGACTACAACATATTCGACCGTCCCCCGTACGAGGCGGACTGGGTTTGCTTCCCGGAGACTCGCGTTAGAGTCATGACAGATAACGTCAGGGTCAGCTATTATATCCGTCACCTATATGACGGCCTACCAAGTGACATGTTGTTTATGTTGGAACTCTACCGGAGATCAATGCTCAGCAGAAGAACCATTCTGACGGCAGATTTGGACGGACCGTTTGGAGAAAGACTGAAATACTTAAGGCATGACTGCGTTCAAAGGATCCCAAATTGAAACTGAACATCAGAATACTTAGTAATCGGACACCAACCAATAACAACTAATGGATGGAACAGGACTCGGTTTAAGGACTACGATTAGTTATTTCTGGATCAACCAACGCTCACCAGAATGTGTCGGACTCTATGTTCATAGATGTATTTACTCTTATATATATGTGTGTCGTTTAGTGTTACCCAAAATTGCGATTAAATAACGTAGCATTGATTTCTACAATACTAATGTATAGAGTAAGAAAACCGCAAACAGTTCTAAGTGGTCGTATATCCTCCTATCTGTTGTTTTCGCTTTTTCAGCCAAAACTCACATGAAATCTGTGAATATGTCTTAGCCGTACAATTCTGTATCTGTATCAGTGGGCATGTCCAACTAGAGTAAAATCACTTGCATACACGTCACTTGTAAGACCGAACCTAGAATATGCTGCGACAGTATGGGATCCATATACAAAGAAAGACAAAGACAAATTGGAAAGGGTACAGAATCAAGCTGCAAGATTCTGTATGATAAACTATGAAAGAGGTGCTAGTGTCACGGAAATGAAAAGAAACCTACAGTGGACCTCACTGGAAGACAGAAGAAAGATGTCCAGACTATGCATGATGTACAAAATGACTAACAAACTGGTGGATGTCCCAACTACTAAGTACCTAATACCAGCCCAGAAGAGAACAAGAAATAGCCATGCATTCAAGTACCAGAGTTATCAACCAAGGATTGAGGTGTTCAAGAATTCATTCTTTCCTATAACTATCGCAGAGTGTAACTCACTGTCACCAAGTACAGTAGGGGGGCATTGTCAATAGATAGCTTTAAACAATGTCTAGAGCTAGAAGTTCAAGGGTTAGATGTAACAAGTTGATCTGTGTAACATAGCCAGCTGCCGCCGCGCCGCGTGCTTGCGAAGCTCGTGTGTTACGCCGAAAGGAGGTTATAGCGGCCATACTGATACAGATACAGAGTATAGCCAGTGAAACCACCCTACGTTGTAACACAGCAGTTTTTTCAAACTTACAATAATGAATTGATTTCTAGAATACTTTGTTCCGCCTACTAGGTCAGGTGCCACGGGACGGTCACTCAGAAACTCCGGCACAATCAGTTTACCTAAAGCCCGGACTAAGAGACTTAACAACTCGTTCCTTCATTGCGCTGTTCGCTTCCATAACAAGACAATCCAGTAGTAGTGTTGTATATATTGTACCTAGCTAAATTCTTCGTGATAACTGCGTATTTAACCTGCATAGATTTTAATTGTGTAATCGTCTTAAGATTGAGGTCGCCTATGTTCGCCTATGCAATCGTCTTAATATGTGTTCACCTATGTTGTTTCATGTGCATGATGAAGAGTGTTTGTAATGTTCTATTTACTATTGTAATAAGGACGAAATTCGGCTATTCGCCCGCGAGATCCTTACTGAATAAAATTTGATTTGAATACTGTTGTATTGCTAAATTTTTTGTAGCAGTTGTGGGGTTAAAGCAGGGCGATATTGAAGACACACGTTAGACGTAGTACAGCCACAGCGCGTTTTGTTTGTTCGCTCCGGGCAGATTAGAATACCTTCTCATCTCTACAAACACCTCTAGCGGTGCCTAGCACGTCTTGTTTGGTATGCCCACCCGCACGCAATCTCTTGACTTCCATCTATTGGTCCCTCTTTTCCCCGAAAATTTACACGTTGTACATGTGCTTTTTAGCCCTAGAACTGCAGTCAACTGTTTGTGTGTGTGTGTGTGTGTGTGTGTGTGTGTGTGTGTGTGTGTGTGTGTGTGTGCAGATGGGCGCAGTCGGGGCATAGGAATAGGAATAGGAACCGAAGAGAGCAAAGATTTCGTCTTTGGACACGTATTGGCGTAAGAGTTCCTGGGCAGTTAACATGTGCTGCATGTTATTGAACAGGCTCATATGTTCGGCGGATTGAGCGGGTCATCGCTCTATGAATAATGTTCATGAATAAAATTTGCAGTATAAATTGGTCCAGACTACCCTGTTTGTGGGCTACCCACACTATAGATCATCACCAGCTATACAAGCTATAGAAGAAAGATATCACAGGAACAGAAAAAATACGGTTGTCCTGAGCAAGTGGTCGGGTTATGGAGGTGATCTCTTGGATCGAAAATTTGCCTACATGAATTAAAAGTTGGATTGGTCCAGACTTGCTGGGTCGGAAAGGCAGTGAGCCTATCTAAATAGGAGCTCTTTTTTTGTTCTTAACCAGGTATGCTAGCGGTCAAGCGAGTCATTGAACACACACTCTTATTGAACTAGCGTATGATTAAAAAAAGAGGGAAACAACGCTTGAAATGAGAGTTGTGCACGTGTCTATGCCACGGCAAGCTTTATTTTTGAGCGTTTTAAGCTCCCCCATTTGGTCCAGGGACTAAGGCAAATTAGTAGGAAACTAATAAACGAATAACGACGGGAGAGGTGAAGAAAGGTTTTCGTGAGATGGTTGATGAAGCTTTCAGTCATACATATTGTGGGCGCAGTCAGGGCATTCATTGCAATAGGAACCGAAGAGTTGGAGAAGCTTGTATTTGCAGGTTTGGCAGAGGCGTATCCCGCACTTTGTTCCTGGAACCAATAGATACGATTTGGTACAACAGGCACCGCACCTGGTCGTGGTGGGGGAGCCGTGCTTGGCGTAAATGTCATTCAAGCTAGCATTGGTCACAATGATAAGTTGTGGGAGAGGGGCGTCTTGGAGAACAGCGACTTCAAAATCTTTGATCCAGCGTTGGTAGCTTTCAAAGAGCCACGAGGTTAGACGATGTCTAAATTCCATCAAGTCTCGGGACATGTATTCGCGTAAGAGTTCCTGGGCAGTTAGCATGTGCTGCATGTTATTGAATGGGCTGATATGTTCGGCTGTGTATAGAGCATCGATGGTCTTGTATAATGGGTCATTGAGGGGTGATTGCGTTGGATGGAAGAGGCGTGACTTTACTCGGAGCAGACTTAGGCTTACTTGCGGAATGTTGCCCCACTGAATGTTAAGATATTGAACCATTAGGAATTCTGGAAAGGATATCTTGTCCTCCAAGTTGTAGTTTTGGTAGTTGCTCACGCAGTCCGGTACGAATGTTAACAAGGTTTCCTTTTTAACAGTATGAAGAGGTGGCGGTTTGTTCCAAGCGGATAAGTTACCCCATGTCGGAATGGTGGTCCGGTAAAACTGAAACCATCTCTCGTTCAATCGGCTGCTCGACATGTTGGCGTGACGGCTGTACCGCTCGGTCTTTTATGGATGGATGGAGAATAGTTATGATCTTACGGTGTGCCATAATCCAGCCAGTAAGCAGGCTGAAATGAAATACAAGAAACACGATGCCAAAAACGACCCAACAAAATGTTTTAGCCAGGACGAGTTTGAAGGGCGATTCGCTGTCGAGGGGCGATTCTCAATGAATTTGTCCAGCAGAAACACGGCACAAGCAGCCGGGTTTTCATCACCCAGTTCTGAAAATTTCAATCCATACAGTTGAGAGTCGTGAAGATTTTCGACTAATACGGGGATTCCCATGACGTTTTGTATGCCGTCATCAACATCACTGAATCGTATGTGTTGAGGCTGGTCTGTGGAGTGGGAAGCCATGACGAGGGTGTAGGGGGTGTCGTAGGCGTGGATTGTGATTCTGTCATGGTCCACTGTTACGAGAACACTGACATATTTAGGCAACATTGTATTAAAGTTTACCCAATACTCCTTCTGGTCCTCGTCCATGGCCTTCGAAAGGGGGATCCCGATTGTCATGTAATTAGCTGCCCCCACATTTCCATGGTTGATTTCAACATCTGGGAGTAGGTTCTTGAGGGTACGCGTCGAGGTTATCCAGAAGTCCTCGTGGGTCTTGGTCTCCGGATTGAGATCCATATTGAGCAACTTGTCGAAGAATCCAAAGAAGAACTTCGTGCACAAAAGCTTGGGAAGCTAGCTGATTCTGTTCGAAGTCGCGCTCTTTAATCGGTGGAAGTGGAGGCCCGGGGATGTCGGACCTCGTAGGTGCAGTTTTGACAGCGGGGTCGGTAGCGAAATCGTTTGCGTATGTGGGTAAAGCAGTCCTATGATGATTCACTTGTAGTTGAAGATTTGACAAGCGCCTGACGTATCGCTCTTGCACCACCAAGGGGGGGATGGGGGCGAATAAGGTGGTGTGCGGATAATCGATAAGATATATGCTGAAGTCTGACTTGGGGCAGGCATTGATGAAATGGTGCGATAGACGGTGGTCTACAAAAAGGCGACCTTTGGGGTCACGGCGACTTATCACGTCTAAGAGGCCAGCATAGTGAACTGGGGACAGCGGTTTTGTATTACGCTCAAATAAAAATAGGGTATAACCTACACCTTCGTATTCACCCTTTATATAAAACCCCGAATGTTGTTCTTGTTGGTGGTGGTCTTTGCTGATAATAAGGCGGCTGTGCTTGAAGGCTCGTTTCCACGACTCGGAGGATAAGACGTTTGCGGGACAACCACTTTTTTGACAAAGCACGGATGACCATGCGCTACCATAAGAACTGAAGTCGTCCACGGGATATCGGCTCATCATGAGGCGCTCGTGAACGATACGAAGATGCAATAGGGTTTCCATGTCCAGTGTCGTTTGGTCCAAGTAGAGGCGTTTGGTAGGGGGGGTCGTAGGAATATGGTGATAATTGCGATATATCATTGACTGGGTGCTGCGTAAAATGCGGGGGTGAGACTCTTGATTTTCTATTACATTGGCGGTTACCACAAAAGCTTCCTCTCGGGCGCGAACTGTGTGAAACAGTGTATTGAGCGTGATGATAGCCTCATCTCCACCATAATGTGATGCCAGGCAACGGACTACGTCGAGGCCTATGGACATGAGGAGGTCAGGAGTTTTGAAAATGAGAACACTGTATATGCATAATATTTGCTCGCATCGCTTGTAGGCAACGGGGTAAACAAAGGGCTTCTTGGAACATAGGTAGCGGTGGAGTTTAATAAATATCAAACCGCTGACAACGATGCGACTCTTAAAGAAATACACATACTCCTCGGGTAGCAGGCGATAGTGGTCGAGGTTGAGGGGGTTGTAGTCGTTGCAAAGTGTCAACTTGATGCGTTGATGGAAGCTATAAACAAAATTTCTCGACTCTAGTGGAAAACTACATAGTTCCAGAGCCATAGCCACGCTCCAAACTGCTACCTGTCCACAATTGGTTCAGTTCGGTAATCTGTAAAGCCAGACGGGATTCATCTGTTTTGAGGTCGTGTGGGAGAAGAGTCATTACCATCTCGTCGGGGAAACAGGGATGGGATATGTAAATGAGCCCAGATTCATCAATGTGAACGTATGTTTCCATGGTGTCAACAGCCGCTTCTATGGCTGTCTTGAACGTGGTGGTAATCAGATCACCCATTTCCTTATTTTCGGGAATGTTTTTGTGGTTTATGACAGCACGGAGTTGCGAACAAATGCTTGTCGTCACCTCCAAATTGACGGAGTGTTCTCGGCCCCATTTTGTTTCGGTCCCGTTTACAAGCCACTCGTGAGCCCCTACGACGGTTGGTCTGTCAGTACATTTATTAATGGCCACGAGGTAGCTTGCCTTTCTAACCTGGGGTTGGTAACCATACATATATTGTTTGCTACCAAATCTTTCCCCGAGATTGTATCTGTCGGCAAAAGGCTTGAGGCGCCACACGTCTATGTAAAAGTCATTTTGAGTATGACGTGTGTATACTTCTTGAGTGGTAAAGAGGACCGCGGCCTCTTCGAAATCGATCAAGGCATGTTTAAATAAGGGTATGTCAGGGAGTGCTGAGCAAAATAAAGCTCTAAACACGTTACCCAGAACTATGTTGGTCAAAAGTCGTAAGGTATCATGTTTACCAAGAATGTTGGCCCAGATGGGATCGACATGTACCATGGGCCAGCTTTCGGGGTCAGGCCAGTTGGTTCGTGATACTCCAATAGTTTTTTCTGGCTCGTCTATATAACTAGCTCCCAGCGTGGTTGTAAGCTTATAGGAAAGAGCATCGATACTACAGACGGCGGTTAAAGGAGGGCTTGTTTGTTCCGTAGCCACTCGAACATACAAGTCGTTACAGTAGCGCCAGTGCTTTTCATCCACCCAATATGGAGTGGCAAAAACGTCATCTAATTCGTTTGGCATGACCCATAACGGGTGATTGGGGTTGTAGCTTAATTGCTTAGGTGTCAGAAGGGAATTATCGGTCACCTGCTTGACCTCGCACGAGGTAGAAACTGTTATGTCATCGGCATTTAAGCGAAGGGCTGGTGTCTCATCGGACTGGTACAGTTGCTGTTTGGTCGAATTAAAGATAAAGGCCAGGAACTGCTCTGCCTCCGAATTTTTTGAGCATGCCTGGGATGGTGAGGAGGTGACCGTTGCTTTGGTGGTAGCAGTTACCTCTCTCTGGTCAGTATCTCCAGAAGATGAAGATGATAGCAGAGAACCTTCTGGAGAGGTTGGGGCTCCCTTAAACGGGATCTTGTCCTCATCTACGGAGACGTGCCATTCGCTGTAGGAAGTCTCGTTAGGATTATATGGGTTGACGCGAGTGGTGTTGCGGCGAGCGTAAATGTGCGAGTCGCCCTCGTGCACGAGCTCCACAAATGTGACTACACATTTGTGCGCTACGACACCCTCTAACGGAATAGGGATGTACAGGCGAGTAGGATGGCGTGGGTCGTAATAAAGCTTGTTAACAAAGCGAAAAGGAAGTGTGTTTGTGGTGGCAATCTCGCACATGTGATACCCTACACGATAAAATATAGATGGTGGAGGTGTGCCAGCGGAGAAACTTGTCAGAAAGATGAGAGATTTACGGTCTGTCCAACCTTCGTTTGGGGGGAACAAATCCTGGTACGTATTTTGTAAAGGAATTAGGGTGGGTTTGGGGGCAATCGACATCCTTGGCGAGTTTTGAGTGCTTCTCTGGGGGGTGTTCTGCACTTATGCAGACTTTCTTCTTTACGGAGTCATGATTGACGGCGAGGCTGTTTCTGGTTTCGTTGTTAGTGTCCAGTTTGTAGCGTTTAGGCTCGCGAGATTTGTATATGGGAGGCAGTAGCTTTGTTTTGAGCATCATGTCGCGCGAGACTAATACCGCAATTTCCTTGCGAAACTTGGCCCCACTTTGGCGATTGGTACCCAGCAACGATGTCATGTATTGGCGGATTGATTCATCAGGGCTCATGTGAGAAACGATCGTCTGACAAATCTCCAAGTAACGACGTGCACATGTTAGACTCTGTTCTGTATTATCCAGTTGATGGGATTTGTTCTCCGTAAATAGATATGTGTGGAATAGTACAAAAGATCGATGAATTATGGAGTCGAGTCGTTTGTGTTGGTCTACGTGCTTGGGTAGAGCAAAGTCGGCCAAAAAGTCGATGATGCCTTGCCAGAAGGGATAAACCTGATACTTGCTGATAATTACGTCGGATGTGTCCTTTCTTTGGTGGATAGCAGAGCTGGTAGTGGTGTCATTGTAGATATCGTAACGGCAATCGACTGAATCGTCATTGGGTAAGAGTTCGGCTTCGGTATAACGAGTACCTGTTAAGATGCAGACACGGTCGCGTAGAGGGCAAGTGCGGTTCGTGAGGTTGGGCCGGCACAGATGTAGGATGTGTGTGTGCGTGTGACAGCGAAAGAGACCGGTGTTCACGATATCAGAATTGAGAGTGGTGTTGGTATAGTAGCAACCAGATGCGATGCACTGCTCGTAAAGGGCGGTCATTTTGTGAGGGGGTCAGAGAGTACAGTCAAGACTAAGTTTCTCGAACTCCTCGGCCATCTGCTTGGTCTCGGTCCCAGTCTCATATGCGTCTAATAGATTAGATAGAGCCTGTTTTAAGCGGGCAGTCAGTGGAGGCGATTCATATACTTGTTGAGCTGACGACACCATTGCTTCTATAAATGAAGCACCGTCTTCTTTAAATAGTTCATAAAATAGAAATACGGTTCGCTCGTAAGCGTTCTCACCCCCCATAAAGGTGACGTGCCACCATTTGGGAAGGTCGACGTTCTGAGAGTTTATGACTCCCAAAAACATATAAGCACCAGGTGGGGCCATGATGTTTGCAAAGTAGATGTCTGATTTGGGATAAAGGTGACCGTACTTGCTAAGATAAAACCTTGAATTATCATGTGCGATAGGAAGATTGGTGGGGCTAGGTCCGAAGATTTCTGGTACGTGATGGGCAAGGACGTGGGGAAGGGGGCGAGTGTTGGTGGTAAAAAATTCATGCGCCGCGGTGATGAAAATTAGAGCTACCAAACGGTCTGTATCCTCTCGCAGGGGTACCTCGAAAAATTCCCCACTTTCGTCGTGAACTGGGACGGTAGCTTTTGTGCGACCTGTGCCTTGGAACCAATTTAATGTGCCCAAAATTCGATCTCCTAGAAAGGTTTCTACGGACAAATCTTTTTCTCCTTCGCAATCAAAGACGGTCGTTACTATGTCAGACCACCACTGGTGAGGGTTCGGCTGTCCACCTCTTCGCATTGCATCATCTACTACAAATTTGTCTGCTCCAGTAGGTTCAAACCATAGACTGGAGACTGAGGGCATGATGGAGAGGTCTTCTATTGATTCTAGCTGGAGTACGTTTCTCCACTCTATGCCCCACAGTGGTCGATGAGTTGGTCCATGACGTCGCTGACGTTCGGGGGAGGGCATCCTGGTAGTGTTTGTCATGTAATCAAGCCAAAAGTAACATCCGGTCGTCGTGTCCACATATCGGAATAGGTGGGCGAGGTCAATAAGGCAATTGGGAGTCAGTGTTGACGTCAGCGCGTCTGCATCTTTAAGGCCGAGCAAGGTCTTTTGGACGTGTTGGAGGAAGTCGGGTGAAATGATGAGGGTAGTTGGAGCCCATAATTTCCACTCGACAGGCACTGCAGAATCTAGCCTTAACTTTTGAGTGAAATGGTGATGGAGAGGGTGCATTACTAACACATCAAACATGGTTTCAACAGACTGTTCCATCATAACCAGAGATTGCACGGCACGAAGGGCACGCAGCAGCTCATCATAATCTAACGTTCCGGGGTCTATTCTACAAGACGGTACCACCACGTTGGGAACAACGCAAGTCAATAAGTCTACGAGGCGGTCAAAGTTGCCAGTGCGCAGGTCATACTGATTCCATAGCTCTACTGTAGTCTTTTCGGGGACATCAAACCAGTTACAAACTGCTTCGGCGATCTGATATTCGACAGGAAACGACATTGTGATTTGGGGGTTTGGGAGGGCTGTGGTGTCCGAAATGCTGCAGGGCGAGTCGATGTCGCGCCGGCGGCGAAGGAGACCAAATATATCCGACTTTTTATCTCCTATGTTCTTAATGAGAAAATCGGCAAAGGTCTGTACGATCTGTGCCGGAAAGGTACAGGTATATATATGACAAAAGTAAACGTGTAGGCGAGCTGCACTCTTGAACTGGGGCGGTGGGTCTCGACCAAACTCATATGCTGAAACAGTTGCGACAAATAGGTTGATGGCTTGCCACATGTCTCTTCCCCTATTTATCATAGCCAGCTCCATCTTTGATAGTCTCTGGCGGATGAGGTACGTGGGGGTACTTTCGATTGTATTGGTGTCAGCATTGGAGGGAATATTTGCTGTCTCCGATTGCTCTACTTCACGCCGGCGGCTCAAGTAGCTTTCACACGTCTCTAAAAAGAGCGAAATCTCCTCTGTGGGAGGATATTCGTCAAACTTGATGGGCGCGAGGATAAGCCCAAAGTTAATGTTGGTTGTACCATAAAGGGACATATTGTGGTGTATAGGCGTCAATATATGTCTGACTGGGATACTGTCCTATTTCGATTTAATACGCGTAAAGCAGGATCATGCATAGTTGGATATTGATGTAGCTATTGTTGGGGACGTGATGGTGTTTGGTTGCCTTTTCTAGTATTACTAGTATTGGTCGTGGTAACCACTTTTTAGCCGAATGCGTGTTGCGCCACAGACCGAGAGTAGAGAAAGGGGTAATATGAAAATGGACGCAGCTATATATCCTTTCTGCTAGAGGTTGGTCGGCTAGCAGCATTAGAGTGAACGAGAGGGTGAAACCCGGTCCCCTTCATAGAGCGCTGCCGACCACACCACACTCTTTAAGACCCCACTCTAACACCTTCAAGATACTTTAGAACCTTCTCAAATATTCAAGAGGCCTTGTTTTGCTCTGATTTCAGGATTTGGCCCGCAAAATCGACTGGATCACGAAGACTCCCGCCTGAAGTTCCCCTCCAACCGCCATGGCCCTACTGTCTTGTGAAGGAGACTTCATCAGAAGGGGCTACCGGGACCCAGCCTTGCATGGAGACAGCGAAGTCTTGAACAATCTCCTTATAACAGAATACAAGTATCTTCCCTCCAGTACCTACTTCAAGGCGGTACAAGACGAAGTCAAGCCGCGCATGAGACAAATAGTCGCGACTTGGATCTACGAGGTCTGCAAAGTAGAGAGGTGCGAAGATGAAGTATTCCCCCTAGCAATGAACTATTTGGACAGATTTCTCTCTCAAGTTCGGATAAAGAAAAATCAAATCCAACTGTTGGGTACAGTTTGTATGTTCATCGCGTCCAAGTTAAAAGAAACCACTCCACTAACGGCGGAGAACCTAGTCAGCTATACAGACAACTCTATCTTGCGTCAAGAACTCATGGAGTGGGAAGTCTTGGTGCTGATGAAACTGAAATGGGACTTGTGGGCAATAACTCCTTGTGACTTTCTAGAACACATCCTAAGTAGATTGTCTATTGAAAGGGAAAAAAGCGATATGATCGCAAAGCACGCACAGAAGTTCATCGCTTTATGTTGTACAGAGTTTGAGGTTGCAATGCACCTGCCGTCGATGATCGCAGCGGGAAGCATCGGTGCTGCAGTCAACGGTCTGGATGGACTCGGGGGGATTTGGGCGTCACCAAACGAACTGCTGGAACAGATGCAAAAAATCACCAACATACACATGGACTGCTTGCGAGCATGCCAGAAGCAGATAGAACAACTAATAGCCACCAGGCTCTGCAGTCCTATCTCTCATCCAGACGATGCACCATGAAGAGAAGGACCGATCCTTAACACCAACAGACATATCCGTGATATTGACTTCTAAACACGCGGTTTTCTGCAAAACGAGAAATCCTGCACGCCAGAAATTTGCATATACGCTTTAGCGTTGTTGACGCCAACACTAGTGCTTTTGACCAAAAAGTTTGCTTTTTCTTTGAAAGTTGGGCGTGCAACCCGTTGTAGTTGTCATTGCATAGTACAGTCTGCCTTTCTTTAGAGAGATCACACTGACTCCTTAGCTTCGTTTGCGTATCCCAAATTCCTGGGCAACTTCAGTTCCAGCCTCACGGCACTAGGTGCTATCCCCTGCACCTACGGCTACGCTGGCCATTCTTTCCGGAGGGGTGGTGCGTCCTACCTGTTAGAATGCGGGGTTCCGCTTGATCTTGGGAGACTGGAAGTCAAACTCTGTTTTTTTGTATATCTAGCAATCAATTTGCAAGGCCCTGTCACTGTTATGAACACTATGGGAGAAACGAAAATACGAACTCTACTTTAAGGAACGTACGTAATACTAATGTCTTTGTAATATACTGATGTAGGCTGATGTTTTTTTGTAAGATAAGCTACAAACAGTTTTGGGCTTTGGGAGAATTTTTGTTTGGTGTGAAAAATAAAACTCACAGCGTTGGATGCCCAAAACTGCCTTTGTGCTTTCCTCATAACATAGTTATAGAAGCCATTAGGATTCAAAACTTAAGATCAATCGGCTTAAGATCAATCTGTTTCGTTATGAAGCAATTATATTCATTTGTGGAAGAAGGCGGGTGAGGGGCTAGATGCCAGGGCGAGACAGCGGAAGAACGTTTATTTTTAGAATATTACGGCACTTAATAATAATGTATATACGCAAATAAAGTCAAAGTAGGTGGGGCCTCAATCATCGCTCTATAAAGGGGAATGCTGCAAATGTGCGAGTGCCATTGCCAGCTGAAACATGGCTTGCTATCGACCAAAACAGTCCATCTTGTGGGATACTGCCGATGTCCACTTTGAAACGGACAACGGGAAACATGACGCAAAACGGGGTGCTATCACGTTTTACCGACATTATGCCCGAGAATCCACCACCCGTCAACTTAATCCCCGATGCCAGATGTCTAGAAGTATCACTGCAAGAGAACTCTGGGTACGGAGACAGAACAAGGAGCCTTACGACCCCAGCCCTACTACTACTACTTCTACCACCACTACTTTTGTTGTAGGGGTTACTTTGACTGCCAAGCAAAAAGAGTCACATAAGATAGCTGCTAAAATGGCAGCCTATGTTTACAACTGTTGCGTCAATAAGACTAGTCGCGGAAAAGGGAGCAAATTAAAAGAGACCCTGCTGCGAGAGTTATGCGACTCCTCTACGCCTCCCGATTGGGTGGACAGGCAGGTCCATCACATAATTCCAGCCCCACCTAAAGAGACATGGGCTAAATTCAAGCTGGAAAGAAAAGCTACAGTTACCCGATTCTTGAACGATAGAGAGAGATATGGTAATCGGCCAGCTTGCCGTCGTGTGGGAGATGTGGACATTCCCCTGGAAAATATTCGCCACGACACTGAGAACAAGGTGCGCGTGATCGGGTTGGGGATAGTGAGCCTCCATAAACCTTTGGACAAGATACCACCTTTTGAAAGAGAAGGCATATGTCTTTCGAGAAAGCCGTCGGGGAGATATTGCTTAAACGTTCCATGCGACCCGTCTTACACGAGGAAACCACTTGGTGCTCTGTCTCGTCATGCGGTATCTATAGATCCTGGATACCGCGCCTTTCTCACAGCTTATTCCCCTACCCAGAAGCAGTGTTGGCGGGTGGGCACGCCTCAACAACAGCGAGATCTCCTTAAATCCAAAATAGATAAGTACTGGGCGGCAAAGAGGCAGCGAGTCCGAGCCTTGAAGCTGGAACATTTTCAAGAAGCGGATGATAGACTTCGGCAGATGAATCGTCTTGAATGGGAGCTGAAGCTTAAGTTACGACATGAGCATAACAACATCACTTCCCAACTGGTGAGAGAATATGGTCTCATTGTCTTGGGTAAGATAGACACAAGAGACGTCGCGAAACAAAATCTTTTAGAAGAGCAGAAATTCAATGTGAAGATACTCGATCATGAGGCATTCAAAAGACGGTTACAAGATAGGGCAAGACAAACGGGGTGTATTGTAGTGGTACAGTCTGAGAGGTACACTTCAGTAACATGTGGTTATTGCAACGTGAAACAAGATCTGGAGGCTTCAACAGTATTTCATTGTGAAAAATGTGGTTATCGTGTCGACAGGGATATCAATGGAGCCAGAAACATTATGCGGGCTTTTCTGGGGGAAATAGAGCAGGGGAAGCAGTCAACATAGTAGGTCTTGTAATCAAGGAACCGTCGGTAGTTACTATTGATTCTCGTGCATGGAACGCTGCTATTCATGACATATATTGGAAAGAGTCGGTTTTAGGTAGGCTCGTGAACTGTGCGAATATTCCTCGCTGCTAATAGTAGTGGTGGGAGTTGTGACAATGTACTAAATAGTAAAGATCTAACAAAGCAATGAAAAGGTTAAAGACATGGTACTTGTCTGGTGTGTTGTAATATGTCGCGCCGAAAATGTGCCAATAGTAGCAGATCATAGGAGAGTATAGCAAGCCCCCATTCCTTACTCGTAGCACTCGAGTTTTTACGCGTAACAACGTATTAAAAATGTGCTAATATTTTTGTTGATTTATACTTAAATCTTTCCATATTGTGATTTAAAACGCGTAGCGCTCACGTGGTACAGGTATTGTATCAAAATGCGCTAATAGTAGAGATCCTAATAAACCAATGTAAGGGTTACCAACTTCTGATATTATATTATGTATGTGCTCAATAAAAGAGAGGAACTTATTGTATTATTCGTATTGTTTTATTCTACATTTCCAGTTAAACATTTGAGAGATACATAGACAGATGGGTATATAGATGTATGGTTGATAGATGGGTTAACTAGCGGTGATTGCACCAGCATACGATAATACTCATGATGAGACTAGTAGCTGAAAAAAAGGTGATGATTCCGACACCAGCTGCAGTGTTGCCTTTAGTCAGGGAGCGCAGCCACGCTAAATTGCCAAATTTCTTAATCAAGTCATTTGTGTGAGCGAGGTTCAGGTCATGGAAGTCGGTAGCGGCGCGGAGAGCCTCATCGGTCCGAGTGGCAAAAGCCTCGGTTTTATTATTATTCAGCTCAATCAGCCTTTTGAGGTTAGCAGATTGTTGGCGAGAATCGTCAACGGACTTTTCCCATTCCCCAGAAATGAGCTCGAGGTCGGGAATGTGATCGTCATAATCCCATACGTCTTGTATGCGCGTGCTAGCGGAGATCTCATCAATTATTTGCTGGGGATCCAGGGTGAGATGAGCCATAGGTTTGTTTATAGGGAACGATTGCACGACTTGAGTATATTCGTCGTCTTCGCAGTTGCTCCACTGAGGCGGTATATAAAATATACCGGGAGCATCCACATCAAATCCACAGGGAGGTTTTAGGAAAGTTATTGTGGAAGCTTTGACTTTAATTTCCCTAGATCGCGGAGGTGGACCACGCATTAGCCAATCACTTTCCGTCATGTTGGCGGCTTGGGGGGCTAGTACTAAAAACTCGGAATCCGGTAATTGAATAACTTCGCTCGGTCGTGCGTATTTATTATATCGGAAATCACAAAGTTCCAATACGGTTTTGGCAGGCATGTCTTTAAACAAGGCAGCAGCACAGGTTGGGGTGTCAAAATCCTGTAAAGATCGTTCTGTGTGACATGTGCGGACTTTATCACCCCGACAAGAAGCTAGTTCGACGGCGCTCATTTCAGTGAAAAATCCTTGTCCTCTATATGCAGTCACTGCAAGGTAATCTGGGAGATCTGCAATGTGGGTGGTCGCCACACTGGTGTGCTTCGTCGGAATTGAAAGGGGGACGACTCGGTAAACCCCAAGAAGACCACCCTGATCAAATATAGGTATGGTAATGGTGATGTATGTGGTCCTGAGTTTTTCAGACCGAGTGAAAACGATGTTTTCTGTCATAAAGTAGAAACCCGGATTATTGTGTACTATGCGCATATTTGTCTCGGGAAGCACATTGTGGATGACGTGATCTAATATTTTCCTGACATCACTAAAGGACACTAATTGTATAGGTAAACGACCGGTTAAAAGGACATTAATCCCAGCTATGTAATTGTTAATGTGTTCTTCATAATCAACCAGTTGTGTCCGAAGGTTAGTCAGGTGGGACCGGATGGCCAAAGTCAGTTCTTGGCTTTTTTCAATACGAGTCATGCGTTGTTCATTTGTCTCGGTCCTGTTTGCAATAGACCTACCCAGCTCATTTAAATGCTGAATGGTCTGTTCGGCCAGTTGGTGTGTGCGGGCAACTCCAGATTCTATGTCATCGGCCCGCTTGTTTACTGCCTTACTCATACTACCAAGTCGATTAGTCTGAGCCACAACTTCATCCTTTATGTCGCTAATAACGTCGGCTAGTTGACAAATGTGCCTGTCGGTCGCTCTTAAATCGCTCCAGGTGGGTTGACCCCAAAGATCATTCCAGGCTCTACCTAGAGTTTGTAGAAAACCGCCATCCTCGTCGTCTGCGTTTCCTTCTTTAAGTTTTTTGCAGTATCGAGGTCCTGCGGTCACACTTCTGCGCTCGCGGTGATGATTGGGTAGCACTTCTACAACGCTCACGTTACCACGTTTAACGACGTACCATCTCTTGTGTTGTGCTATTGTTTGGGCGGAAGCATATTTTCTGGCCTTTTCTGTATACGGTGGCCATGTCGAGCGAATGGAACGGCGCGAACGAATTGTCCGTGAGCTATCACTAATATCGTTGTTAGGAATAGCAGACATGGCACGTTGTCGTTCTTCGCCAATGCGGGTTAGGCGGGCATTGTTTTCATAGTCGACCTCCCCTATAAGTTTATTATTGCTCTCACAGTGAAGCAGTCTGTCCTCGGGAGTCTCGCAAGCTTGACGCCGTAAAGTTTGATGGGGCAAGACAGGATCTTCGATAGCTATCGTGTGTCTATATTTGGTAAAACCGTTGAGGAGAGGAGTCTCCTTGACGAAGAAAGCTCCATAATTATGGGCCTCGACTATGGTAGGAAGAGAGGCTATATCGGGGGAAGCGATAACCTGATTTGTTTTTAGATGATACCAAATAGAGAGCACTAAAATCTGTTGGTAAATCATGGTGGCTACCTTTGGTTGCGACTGCGATGCGTGCGCCTGTAATGAAGTAGGATTGAATCAAGCGAGTTAGCTACGATAGGTAAAAAATGAACGACTTAAACTTCTTCATGGCTTCAAGGTTAGTTGCTTTTGACGTAGAAAATTAGACTATGGGCCAGAGTGAACTACTTTAACGGATGACATCCCATAAAGACCCTCACAAACAACTAGTGGGTGCGGGCGAATAAAAAGAATTCCAGTCAATAAAATGCTGGTAAACCAGATCAATATAGATACCTAGTATTGTAAATTTGCATTTTTCATGGGTCAGACGATGGCTTCTGTTTATCCATGTATGCAAATATGGGCATGGGGGACAGAATAGGGTATTGGAGAGGGGCGAGGGGGGTGAGGGTGGCAGCGCTCGCTTCATTTCGTCAGCGTTCCCTTAGCGGTGTACACATACCACGCATTCGTCTCTCCGAGCTGGTCTCCCTCTTTCTCAGTATCATAGTTCTTCCCCATTCAACAGGTTTTCCTAACGGCAATTTTTTTTGTTCTGTCATTGTCAACAGAACCACAAGATGCTTCCAGTGCAACCACCGAAATCTGCCAAGTCCACTCTGAACATCTCTCTAGACCGTGAGAAACAGACTGCAAGAAACATTATCGGGGAGAATCAGCGTCAAGATATGGCAAGATCTCCAGATGGCGAAGACGTCAGGACGCAAGCGACCCAAATCCCAGAGAAGAGGGAAGAGGATGAGCCCCTACTACAGGAGAACTCCAATCGCTTCGTCATCTTTCCTATACAGAACCACGACATCTGGTTCATGTACAAGAAGGCCGTGGCGTCATTCTGGACAACGGAGGAAGTAGACATAGGTAAGGACTTGGACCATTGGAGGAGTCTCACTGACAACGAAAAACACTTCATCAAGTACATTTTGGCATTCTTTGCAGCTAGTGATGGTATCGTCAGTGAGAATCTGGTAGAGAGATTCTACAAAGAGGTGCAATTGACCGAGGCCAGGTGCTTCTATGGCTTCCAGATTGCCATTGAGAACATCCATTCTGAAATGTACAGTCTCTTGATCGACACCTACATTGAGGATCCGCATGAGAAAAAGCATCTGTTTAATGCAATCGAGACCACACCTTGTGTAAAGAAGAAGGCTGAGTGGGCCCTCAGGTGGATTGGAGACCTGCGAGCCACTTTTGGGGAACGTGTGGTTGCTTTCGCAGCTGTGGAAGGGATCTTTTTCTCTGGGTCCTTTGCAGCTATATTCTGGTTGAAGAAGAGAGGATTGATGCCAGGGCTGACTTTCTCCAACGAGCTGATCAGCAGAGATGAGGGGATGCACACTGAGTTTGCCTGTCTGATGTTTAGCCACCTGGTTAACAGGCCAAGCGAGGCAGATATTCACCAGATTATAGACAGTGCCGTCAAGATTGAGCAAGAGTTTTTGACAGACGCCCTTCCCGTGAAGCTGATTGGGATGAATCAAGACCTGATGAAACAGTATATTGAGTTTGTAGCAGATAGATTGTTGGGAGACTTGATGTGCAGCAAGATTTACAACACTGAAAACCCCTTTGACTTCATGGAGAACATCTCCCTGGAGGGCAAGAGCAACTTCTTTGAGAAGAAGGTGGGAGAGTACCAGAAGATGGGGGTGATGTCCTCCTCTGATCAGCAGAATTTCACGTTGCATGCTGACTTTTAAAAGTAAAGAATATCAGAACAAAAGATGGTCTTTGTCTGCTTTTATCTATTATATTTATGATATGCCTTATTAGTTACTTACTTTATGACTAAATAACTGGGTATATAGTTATTCGTGTAAAAGGAAGAATTCTTGGAGAGAAACGGGTATATTTCGAGTATATTTTTATTTGCAACTTTATCTACAACATGGGTATGAAATACATTGACGATCCATCTATGATGATGGTCCGTATATCGGATTAGAGACGTAATCAGCTAGTGTCTCATGGGGCACATAGACGCCAAACTGTGGAAGATAGAATGCTTGAACAAGCATGTAACCGCGAATGTGGCGGGCGGCTAGGCTAAGTTTGGAGATGAGCAACTCATCTTGGATGTGAAACACATCAAATTGTGTCATGTTTTCTCTGCAAAACGAGGCGAAACTCACCAGAAGTTTAAAAGGGTCGGGGCGTTGCTTTTCCTCAACATGTTTTAGGAAAACATCGAGGGCGGATATTGCATTGAAGAATAGGGCAGGCTCTTCCTGAAAGGAACCCGTCTGTTGTCGGTACCCGCGCAGTAGACCGATGATTTGGGAAAGGCCCCCGGGATTGGTTAAAAGGTGAGATGAGAGCGGAATTGTTTCAGAAACGTTTGCTGCAATCTTCTCAAAGTTGTGAGGTTCCTCGGGTACGTGAAGGTATCCGTCATCAAACAGGAAATGTTTGTACAAAGTCCATTCAATATGGGATAACCCTTCTTTCATGTCTCGTGGTGCTGGTGCAGGGGTAGGAATTGAGTTTACCTGCTTACTAAACGGTGGGGTATATCCGATCCAGTTCACCTGATCTTTATGGCCACGTTTCTTGGCGTGATACATTGATGTCATTAACATGACCCAGTCGGCCGACGCGTTGGGCACGTTAGGGGTGACTCCTCTCTGTAGGTCGATGGGTGCATGTCCAGCAGGACAGTTACGAACATGGCTTTTCCCCAACCCAACTATGGTGATGACAAAACCACACATAGGAATGGAATAGCTTGCAGGTCCGATCCGAAAACATTCATCATGGTTTAGGTGGGTCGGAGAATAAGTTAATATAATGTTGTCGAAAGTCAGATCGTAGTGACTAAACTGGTGGTATTGCTGGGCCACGTATAGTGTGAGTAATATACGAGCGGTGATTGAGCGAACTTCATAAGGCTGAAGTTGGTGATATAATTTGGACAAGGACTCGCCTTCGATAAGGTCCATCAGAAGAGCAGGTCGTACGTCAGGATTGTCTCTGTATCTAAAAGGGTCCTTCCCCTCCATTAGCTTGCAGACGTCGAGTCTGATATCTTGACAGCTGACAGCACGTAAGATGTTTGGGACGGTGGCCATAGCCTGAAGAACTTCGTACTCGTGATATAATCGGTTAGTCGGTTCGTTGACCACCTTCAAGAGGAGGATGCGGCGATGCGAGAAGCTAAGAACTTTGACGAAGGCGACCGAATCCCTTACTGACATTGTGCTCATATACAAGAAGTTGTCATTGAAATGCACTAGATCGAGACTCTCGGTACATCTTAAATCGATGTTTGTGGTATGTCTACAGTTTTGATCCGTGAGGGTCTGATTTTGGTCGCAAGCGAAGTCAAACTTGCGGGGAGCCATCTTTGTTCTTTTAGGGTATTTGTGCGAACGGCTGGGATACGGGGCTTATATACTTGAATAGACCGGGTCATGTGAAAAAAATCTATTTATATTATGATTACGGAACACATGATGCCGGTGTTCAGCATGCATAATGTATCAATTTGAGAGGTGTGGTTAAGGAGTTGTGCATTTTGCATACTCGTGAATGGCTTGCCTGAAGATTTTTAGAAGACGAATTTTTCCCAAAATATGTCATGGCGGAAAAGGAGTCTAACCATGATGATTGGTTCGCGAGCGAAAACGAAATGACCAAGCTTCGCATCAAGATAGATATGAACAAGAATGCTGCAAAGGCACTTATGCAGCCAGAGGCGGGTTTGTCTTTAGACAGCATCAACCTACAGTACTATGTACAAAAAGCTGCTGCCCACACGAGAACTCTACGTCGGGCGCAAACGCATCACACCATGATGGAGAATGTCAAGCAGGTTGGTCAGGAGATGAAACAGAACGCCTACCTTACCAAACGTTTGTGGAAGGAAATGAAACAAATCAAGAGAGAGAGTAAGGAGTTGGTGCCAGGCATGAAAGACATGGAAAAACAGCTGAACATTATGGGGTCAGTCAGCGAAAAGGCGTCAAGGATGGCGGGTATGGTGGATGACGTGACAAATGAAATACATGACAGTACGTCTATTGATATCAATCACGATAATGTCAGCAACCCAGACTACGGGTTGGTGGCCAATGATGGATCGCGCGAGATTCTAGATGGATTGGTGAGAGACGTGATGGGTACTGAGAGACCGGATATTACGCATTCCTTTATAGAAGAACTGTCAAAACCTGGATTGCGGATTGATGTTCCTATTGAAACACCAGGCCTACTACCTGAAGTACCCGGGGATGCGCTCAAATAAAATGTTAGAAAAAAAGAATGGTAAAAAAACTACTCTGGCTGGTTGTATTATTTGTTCTCTAGTTCTCTAATTCTATCAATGTTGCTAGGTTGGAGGCAGCTAGGTATCAACTGATAGGCTTCCGGTCGGTTTGGTAAACGGAGAAATATTGTTGTCTTTTACACAGAAAACACACAACAGGCATAGATATCTTAAAAGACCATTTTCTAATTCTTTAATAAGATGTTAGGATACTGGTGGTGGGCCATTATATAGAAGACTGGTAGGATGGTCCTTCTGAGTAACTTAAAGGTGCGTATAGTATATGGTGGTGATGAGATCGGAACATTTTTTCAACAGATTTCTTGTTTATCATGGCGGTGGTTTTATCTGACTGTCCAGTTTCGTCGTCAGCTGCTTGGTCTTTTGTCTACTCTATTGTCTACCTCCTGTCTTCGCCTGTGGTTTCGCTTTGGTCTCAACTCTCCTTTGGTTAGCCCGGATTCGATCTAGTAGGCGAGCTTTAGTCTTGGTCTTGAGTCGGTTAAGCTTTTGTTTGGCTTTCTCGCGCTTTTGCTTTTTCAGGCGGCGAATTTTCTCAACGCGTCGTTGGTACATTGAGACAGGGATTCTAGGCTGGGAGAGGAGAACTGGGTTCGGACGTCCCGACATTTCATAGTCTTTACTTGTGCTAACGATAGGTACCCTGCGCAGAATAATATTTTTTTGTCGCAAGAGTGACATGATGCTGCGGTAGGACAGAGATGGAGGCTGGAAATTGTCGTCATGGTGGAGAAAGCACATTGTCAGGAAGGCTGGATTTGTATTTTTGTCTGAGTGAGACATACAGCAGGGATTGAATGTCTCGCGGAGATGGCGGGACACATTCTCTAGGTCGCAATGGAACAAATCTGTCAGCCAGATCTTGGATCCACACACTCGTGCTGCGGGTGGGAGTTTAGCGCGTGGTCCTTTTGAATCGTCGGGGTGAGTGCGGCGATACTCTTTTTTCTCACTGAGCTTGTACTTGCGGCGAGGCTCGAAGATGGTCAGCTCGGCAGTGACAAATGTGGAACTCAGTTTCACAGTGGCAAACTCGTTCTCGACGTGTGTCTTCCATAGATGATCGTTTACCATGAACCAATAAGTTGGCTCGGGGGTGGCCAGTCCAGTGATCTTTATGTATGTCACGTCAAGGTCCGGAGATATCGCGTTTTCGAAAGTGGTGCCCAGTATCTCTTCAGCTGTTGTAGGTTTGGCATAACAGCCGACAGGGTCCCCGGCGTGATGTGGGCGGTACTTGTTGGCCATGCTGAAAGCCACAGATCGAAGTAGGCTTTTTTTCGGAGTCGTGAGCTGGAGGTCTTCAACGGTCAAGTGCTCACAAGTCCCGAACACGTAACGACGAATAGCTTCTCCCAGCTGAGGGTTGTCGGCAGGCATAAGACGGGTCAAAAATTGGCCCTTATCACCTGAAGCGGAACACCTTAAACCATGGGTCATTTCGAGGTGCTTGATTAGTCCGCGGAATTCACTGACTGTTTTCATTGTATCCGCGAGAATGTCTAGGTACTCGTTCTTAACTGGGTAGAGGGTAACGCGTAAGTAATTGCGCATAATGAAACCGTGGCGAGGTCGAGTGGGTAGAGACAGGACAAAGAATTGAGGAGGAGTAGAGCGTGGTAGCGTCTTCAATCATAACTGATCAGGGTGATGGTAAAATCGGGCACGATCTGATACATATAAGTGCACATTATGAGACGGGTTGAGAAAATCCGATAGCTGGTTGGTCAGACTTTTTAGGTATTCATGGCGGTGGTTGGTTCAAGCGGGGGGTGGAGGTCTTTCAGGTTGCATAAATTATTATTTTTATGGGTTTCACTATATATACTGTGGTGATGACAGAGCATTGGCTTTAAGCGGTCTAAGACCTTTAATTTGAACTAATCCTACTTGACCTAGTTTCATTTTGTACATAAAGACACGCAAGAAAGATGGATATTTCGAATGCAGACATTTATTAAAAACGCTGGTAAAACTACTGACAGGTCATTTAAAAACAGTTCCATCATGTAAAGTAAAAAAAGACGTTGGCTACTCTAAGTTACATGATCTATAAATAACTAAGGATTGAGGCGTTTAAGAATTCATTCTTTTCTAGAACTATTGCAGAGTGGAACTCGCTGTCACCAAGTACAGTAGGGACATTCTCACTAGATAGCTTTAAACAAAGTCTAGAGTTAACAAGAGCTCGGCTACTCTAAGTTACATGATCTATACATAACTAAGGATTGAGGCGTTTAAGAATTCATTCTTTTCTAGAACTATTGTAGAGTGGAACTCGCTGTCACCAAGTACAGTAGGGACATTCTCACTAGATAGCTTTAAACAAAGTCTAGAGTTAACAAGAGCTCGGCTACTCTAAGTTACATGATCTATAAATAACTAAGGATTGAGGCGTTTAAGAATTCATTCTTTTCTAGAACTATTGTAGAGTGGAACTCGCTGTCACCAAGTACAGTAGGGACATTCTCACTAGATAGCTTTAAACGATGTCTAGAGTTAGAGTTCGCGTGACTGCGAAGCTGGTGTGTTACGCCGAAAGGCGGTTATACCGGCTATAGAGATAGAGATACAGATACAGACACTTTCTCTATCGGCAAGACCCTCACTCACTATCACTACCAGTATCCTGGGTTGGAATGTAAAGCTCGGCACTGCAGCCGGGAGTCAGTTTAATGCCGGCAATCTCGCTATTGTCCCATGTGCGGTGCTTCGTCGTGAACCAATATGTTGGTTCGTGGTCGCCAGGCCCAGCTGCAGTGATCTTAATGTAACTCAGGGCAAGGCCCGGCGACGTAACTTCTTCTTGAGTGGTTGCCCTTGCCTCCTGGGCAGTTATGGGCATGGCATGACATGGCGTGGCATAGCGGTTCTTTGAAAAAGGGAAACTTGAGAGATACTCCAGCTTGATTGGGAAGATGATGATCCTGGCGTAGTAGCACATATTGACACGATGAGTCACGAATGGCAGGAAGCTGCGAAGTGGCGGGGTGAGCAGGATCAGTTATCAGGTCCAGCTGTTGAAAAGAAAAGAAAATGAGAAACATGATTACGATATCTTGCAACACAACAAGGAAAAAATCTGCCTATTGACCGATGTTGGCCACGAATCCTTGTTTGAAGAACATGCATCTTAGAACCGGTAACCACGATCAACCAAAGAATTGAGCGCATGTGTCACTTCAAATATTTCCTTGTGGTAGAATAACAAGCAAGGGTGTTCCAGTTACTACAAGTATGTCTCGTTTCTATTTGGGCTAGCAGAGAGGCACATGGCTTGTAGAATATAGCCACAAATATTCTACCTCTATGCAGCGACTAACTCTTTGCTCCGAGTCAATGAGTGGGCGGATGGTGGATCGAAAAAGAGCTAAGACGATCATGAATGGTCCGGGCTAGGGAAACAATGTCATGTGCGATTTTGGCGGGAGCCTAGCTGCGTCGACAAAGGTCACTGTGAGCTATTTCAAGGAAGATGGCGTGGGGAAGGGAATGACTCAGGTTCGGAAGGATTATGTGGTAATATCGAGCGATAGTACAGCCAGGAACACAGTGAAAGAGATGTCCACGTTTTCTAGCCAGAAATCGGGTGAGACTGCCCTGTTTCGCGCTTTTGAGCATCGGCGGTGTATGAATTGAGCCAATCGGGAAATAAAAGAATGCTCTGTAATGGCTATGCTAGTGGCCTGATCGATATGTTCAACAAGGAGGAAAAAAAAAACAAGGGAACTCACCACCAAACTCCTGGTCTCTGCAAACAGTCACAGACGCTAATCCGGGACAGGCGGAAGACGGGATTGTCTTGGTCCAAATGCGTGAATGGAGTCTACAGAATGAAAAACAGATGGAGACGGTGGTCAAATCTGGTGGTCAAACACGACCGATTCGCGTTTATGCAGGGTTGTTCTAGGGAGATGAACCTTTATCCGTCACGGATATACACACCACAACTTTCTCTGTATTGTTTGCCTTTAGACAACATCTGTTATTTTCCGAGGTGGGCAATGAGTGCCCGAAATTCAATCCCCGTCCTACGATACAAAGAAAATACGGCAAAACGACTAAAAAACAACAAAACACACAAAGCGTAATAAGATTTTTTTTAATTTTAAGAAATATCTGGACTCAGAGACAAAACGCGAAGAGTTTGCTCCCCTAAAACCCGCATTTATGAGTGGTCTGTTTCTACGTGTTCATATATTCCTCTGATGAAACCGGATACGACTTGATCCTTGGGTAAAGAGTAAACAGCACAGATAGCGATGTCCAGGTAGCGATATTTGACCTCCGTTATAGAGTTGGTTCTATGCGGTAAGACACAATATAACTGGGGTGGTTTTCCGTTGCCTCCATTTGGCCAGGCGAGTCTCTGATAAGTTGGCATGTGATGCGGTCCTTCATAGATAGGGAGATCAGGCATAAACGCTTCCCACAAAGTTATGAAAGCTTCATGCCATGAGATCCAGCGTTTGTCATGGGTGGCCTCGTTTGCGAGAGTCGGTTGTGGAATGTCGATGTCGACTGGCTGCGTGATGAGTCTTTTCCAAAACTCTGCCATTATTGTTGGGAATGAGGATAGGTTTAGGTATGACTGGAAAATGGGCGCGTTAGCACCCGTACGTTTTACGATGGCTATGTGTTGTGCGAACCAAACAATCTTGTCGGTTTCGGCACATAAAGGTGTTAAACGTATGAACGGCCCGGGTCGGAAGGGCGACCAATTTGCCACGAAAGTTGTGGGATTGAGTATTTGAAACATGTCTGTTTCCTTGGTCATCACGCTGTATAATAATACAGGTAGGAGGCTTTCTTGGTTGCGGGGACAGTGACTATTAATCCAGTTACGCAGTAGATCCGATGGGGGGTAGCGGCGATCTTTTACGGGTTGGGTATGCGCCTGATCGTCCCACACCCAATTGATAAATGCGCGGTTAACCATGTCGATCCCACCCGTAAATTCGACTAATAGGCGGCAGTTGGGATTGACGGGCTCGATTCCGGGGAAGACAAAGTTGGATGGTTGACAAATCTGGAGAGCAAGTTGTTTACTAGCAGCTTGGCATCGTTGATGCACACTGGGTTGGGGTAATTTGGGTGCGACCCCAAACCCTAAAATTTGTGGCAAGGTCACGTCACGGATTGTGGTGTAATTCAGACCACAGCCCAAGTTGAGTAGCTCGTATGCTAGAGATATGTTATGAAGGTTAACTATCGCGTAGGGACCGGTGAGAACGCTATGTAGACTCACGTTATGTACATTTGATCGTTTAAGATCTTCGATGCTGTTTCGCAGTTGGAGAGAAAAAGATCTGGTTCGTAGCTTGTCGAGCACACATACCCAGCGGCTTTGAGTATAATCGTGTCTTGTCACGTAGTCCACATTATATTCTTGACGAGTGTCCACCACCTCTCCCTTGCAGGTAATTTTCGTGACTATGACACCGACTTTCTTCAGTGTGCGATGCTCTACGTAAGTGTGATGCTCGATATAGTGTCCCATATTTGTTCTACCGCGGCTGCTGTCTGTGGTGATGTGCGCTTTTATATAGCGCAACTTGGTGGATTTATGCAGCAAACTGGGCATGCGTGGCGACAATTGATGTCTGTTTGTCAACATCCTCCCCTCTTTCATCCACGCGTTCCATACGGTCGGCATCAAGTTCCTCAGAGGTGGTGGCTTTTCCTCCCATGTTCACGGATACTCCACAACCATTCATCATAGCTTTGACCCTGTTACCCGTGACTAGTGCTAATTGCGTGGTGCTCAACATATCTTCCAGGTCGTGAAGTTGGGAAGAAGAACAGGCTACGGGTAGACATTGCATTAGCCTGCATTTGAATTGAGCCACAAACTGTTTTTTGGAGGTTGCTACCACTTTGCTGTTTAGGATGGGTACGAGAGTTTCGTCTTGGAAATGACTTATTAGCATGTATTTATCATAAATATCTACAAGCTCGTCTCTCTGTTTCTGGGTTATTTTGGGATCGGAAAGAAAAATCTGTGTCATGGCCACGGCACTCTCTTGAGGTAGAAAGTTCTTCAGCATGTCCGTGACCTGGTTGATATATAAGGTGTTTGTGATTTGGTCATGCTTGACGTCCTCTAATAGGTTGGTCCAGGTGGGTGTGTCCCACGACTTGATTTGCATGAGAGACGCCCAAACCTCTCGCCTATTACCAACGGTATCGATTGCTCCCTTGGTACACATTCTGCTACTAGTGATCATAGCTGAAATTTGAATAAGGTTGTCCATTTCTGTCGTATACCATTCGTCAGCCAATTGCAGGATCCATACTAATATTCTCTGCAGAACCATGCTTCGTTTGAACCGGATTGCCGATCACTTTATTACCACGGTAACTGAAGATGAGGAGGCACAGGACTGGATGCGCACGTATGCGACTTACTGGGGCAGGAGCGAAAGCAAAGATAAGGTCCTAGATGATGACGACTGTGCCGTTTGTCGATACATTCTGACCCATGATCCTCTGGTATCTAATATGAACGTGGAGACGGCCGGTCATCAGTGTGAGGACATCTTCTGTAAGAATTATGACCTTGATGATGTAGGTATGAGGCGGCCACACACGTCTGTGGGGGTTCTCGTTGCCTGGTACCAATTTACAAAAACATTCAATATTTTCCCTAAGGAAAGCATTCATCTAATCAACCCGAGATCTGTGGTCTTTCACTTCCTTATTCGGTGCTGCACCCTAGCATTTGCCAACGTAGGATCGCCTCTACTCCTCTTCCAGAGCGCCTTTCAAAACATTATAAAATTGCGACGACAAGGTGTCGAAAGTACTATAGATGAGGACGTAGCGAAGGAGGAGGAGGAGGGGGAAGATGAGGAGGAGGAGGGGTCCATACTGGGTGACGAAGGATACGACGGAGTTGGTGTGGAAGATAGGTTGGCGTTAGTGGACGACGATAAAGACTTGGAGAGAAAATACAAGAAGGCCGAACTGGTAGCGATTTTGGCTCCCATACGAGAATTGGTAAGAGTGTTGCTTAAAGTGTGCGATGGTAGGCAGACTCGTGTTGAGGACGAAGAGGCGGTACGGGGAGTGCCATGTATCATGGCCGATAATGGAGACATACGTCACCAATTACAATTAAAGCAATTATATGATGACGCGCGTTGTTACGTGTCACGGACATTTTGTGAGAAAAGACTTCGCATTGATTATATGAAGTTCATGCATCCTGATAATTACGCCATCTACCAGCCTGGTCTGATGTTGGCTGACCCAACGGGGGAAATGGAGGAAGCTGCTGATACAGAGGTCATAACCAAAGTAACAAATCGTGACGATGCGAAAAAGCGCTCCGACCTAAACATAACACCCAAACGCAAAGTACTATACGGGCCAAAAGACGTGCGGGATACACCTATCAAGTCCCTTCACGAAATAGCTACCTCCAATAGCATTACAGCTAACCAAATAATGACGCGCTCAGACCGTATTAGGGCATTGGACGAAGCTGCTACCAGTGCTGTTAAGAAATTAGTGTCACGCATGCTCGCGATTGCCAGACTTCATCATCACGTGACCAATGACGGGGGAGACTTTGATGATGTCAAGTATATATTTCACAAGTGTTTGTGGTGCAGTATGAATATGATCCCGGGATGGTGCTTCGTCCAGAATGACTTACATGTAATGGCCTGCGACAAAATCAAGCGGCTTGGGCTCTATCAATTGAAACCAAGTCACGTTAAAACGGATTCTCTTTCAGAGAAGCAGCAGCTTAACATCAAAGTCGCCATGGATAAGGCTAATAAGGGTCGCAAAGGTCGAGTAGGTATTGACGGGCAGAAGCTTCGGGGCGTCAAACATTTCAAAACAGGCTATCTCTCCAAATCATTAGGTAGAGGTGTGCGGCATGGCGACAAACGGCATAATGTGGGCGTGAGGTCTCAGAACGCCCAAGACCTAACAAAGGTGTTCGACGAAGGGGAATTGGTTAGGGGTAAGAAAGCCTTGTCGGATATACGCGAGGGTGTGGCTGCTACACGAGACGGGATAGGTGGGGCTTTGTATACGTACGGGTTTATTGATAAGGCTCCTTGGGAAACCGTATTTCAAACCGTTTATGGTGAATGGTGCTGCAAATATCCTTGGTTTGAACAGCTGTTTTTGAGGGATCTAGGTTGGGATTGGTCGCCCGACCACATTATAAAATCCCTATATGCGCACATGTCTTCAAACGGTAACCCGCTCTGTACAGCCAACATCCGAAGAACGCATCTCTCAACCGATGCTCACCAAGAAGCTTTCAAGTCATGTCATTTATCAACTATCATCAATATGTACGTTGCAGCCCTAAGCACGGGAATGATGACCAATACAGAGATCCGCAGAGTGGAAGCATTTGCGCGAAATCTACATTACATGAATGTCCGTTTTATGGAAATGAGGAAACATTTCAGTAATAGTATGTGGTGAGGTCTAAAAACGTAGTGAGCGATGATTGGTGCTATATTTCTACTGTGGGTCTCCCGACTATAAAGAATGGGATCGGCTTGTGACTGAACAGTCTGCTGAAATCGATGTAACATTAGGTGTATATAAAGGGATACAGCCATTATAAAGAACAAAGAGTTATCTGCTAGAATAGATCGGATTTTATTGGAAACGATAAAAAAGAGGGCTCTATCAGTATCATCAACACGGCGAGATGAGCCAAATATACACAGCGTGTTATCGCAAGATGGTGCCTCTCTGACCACCTCTTCCTTCTCCTCTTCCATCCCTAAGGATGACAGTAAAACATCGGGATATCAGCACTATACAATTATCCCACGACGCCAAAATTTGCAGATAATTAATATAACACGTTGTAGGAATCGTTACAATTTTTCCCACACACAACGCATGTGCGACTGCCAGGAGTTGACAAACGGTACTTGTAGTTGCGATGATAGGAGTTTTTATGCTGGTCTGGATTGGTAGCACCGTGAAGAAAGCACAATGCCGCTATTACTCCCACTACCATAATTAGAGTGCTTGAAGTTGCTGCAACAATTAGAACGATTGAAACTGATGACAACGTGCTATCTTTCTGAGACGCAATGGAATGAGATCGACCAAGATTGGACAAGATAAGTGAAGCAGTGGTGTTAAAAATCTTGTGGGGCGGGGACTTATTCGCATGCCCGGTAGACAGGCGCGGGTTTGAACGTGTTGCTTCCTGTCTGGGTACGATGGGAGGTTCGTTATAGACAGTGACAGAGTGCGAGGTAAGGGGGTTGGTATGCTGGCTACGCCACGTGCAGGCCATGTGGGGATATGGAGGTAACGCGTCGGGGGCTAGATGGAAGTGAACGTTTGATCCTATGACGGCACATTTACGGAAGACGGTAACGTCGGATACGTGGCACATTTTTGACTCTGTATAAAAGTAGCCGAGAGGTGGAATGTTCCTGAGTGGCAGGTACGCGTCGGTATAGCCGATAGATAAAATACCCTTGTCGGGCAATTCAAGGCATTGGGATTCTGAAGCTAACATGGGCGCAAAGCCGCAAACAATGGTACCGTCCATGTATTTGATTTCGGGTAACAATTGTGAATGTGGGACATCGCAGCTAGCGTATTGTATGATAGTCGTGTTAGAATGGATCTTCGCTCCCCGAGTCGTACAGGAATACTCTGTACATTTGGTACGGTGGACATCATCTTGAAGGGTTACATAAACTCGCTCACGAAAGTAGAGACAGTTTCGATTGTAAATATAGGGTGGTTGGAAAAGCGGACAGGTGTTCTTCCGACCACAGTGTTCAATTGTAAGAGAGTCGGACTTGAAGTGGCGAGTAGTTGGGAACGAACAGTACACGCTACCGTCAACATTAGCACGATAGACAATGTCACTCACTGGTTGAGATGGTACCCATAATGAAACTGGTGCAGACATGAGGGTATAGTCTACCCCGCATCGCACATCGTATTGTTTATATTGGGAGTACGCAGTCAATAAAATTGTCATGTTATTACTTGCGGAAATGGCTACGTCATTATTGCGTTCAAAAATATATAGATGTGATTTCGGTTTTGTTATGGAACTTGGGCAGTCGAAGTCAAAGTCACATGTAAAACTAACATACTCTCGAGTTCGTTTGGTCTCGCGCAAGGTGATAGGTGACACGTAAGGGACCAAGTTAGTCACCGCCATGTTCGTGGTGAGCATATCGTTACTCCAGCGATCACAGAGTTCCTTGGTGATTATGGGCTTAACTAACATACTCACGTTATGGATTGTTTTAAACAAGGCACCATCCAATCGGTCAACTTTACAAGAAATTGCATCACCCGTCCCTAATACGTGCCAAGGAATTTGGAGATAGTTAGACATGTCATTGGGCAAAATGGGACAGATGTCGGTAATGCGATGACAGGGGCACGTCATTGCATTCAAGTCCTGGAACCTATGAGTTTTTAATTCCAACGTCACGATGTCTGGACGAGGCCTGGGTTTTTCAATGTTGACCGATGCGTCAACAGAGTCGTAAATGAAGGCCACGGCTTTTATTTGGGTAACGAAATTCCGCTTGCCCTCCAGACAAGCGTAATAAGGTGTGACACAGGCTTGACGCGCTATAACCCCCTGACCGTCAACTATCTTAACCAAATAATTTACGGGTTCTTCAGTCGGGTCACAGTCCATGGTCTCGCCGTAAAGGAGCCTGGCTGTATTTTCCGCGCAACTCATGTAAGCCTCCTTCCCACGTATCTCGATCGGCTTGATCTGTAGGCGCCGATGGCTTGTCGCAGATTCTAAGATGTGCTTCATTAAAGTGAGGTACATGGTTTCCCGTGTTTTATTAGCATGCGATGTGGGGACAGGAAACAGAATAGTTCGTTTCAGACCTACTACTCTGGTCGTGGGAGGTTCAATCAATAACTTTCTTAATTCGGTCCCCATGTTGTTGGGAGGAATACGCTGGAAGCTTAGTCTGTATTTGTCGTAAAAGAGAGTATAGTCGAGGCAGTCGTCTTCACGGTCAATGACACCATGATCCGTAAAACAAGAAATGGTTCGTTGGTTAGTGTCTGGTGTGTAACAGTAATTATTCTCCTCAAGCCACTGATGGGGGACCATTGGGGGGAGTGGTCGCCGGTTCATGTAGTCCGTGCCAGACAATGTCCACGACACGTAAAGACTTTGAGTCGCCCGCATGTTAATTCCTGTATGACAGGCCAGTTTGGCATAGTCCTCGTTGGGCGATGGGAGGGTTTCTATGGTGATTGTATTTTGCAGCCCTATCACAGTCGTAGCCAACACTGTCAGTATGTTTATTAGAGCGAACATGCTTGCTGTGCGCATATCATTACTGGTATATAAGCTGTGCCTGACATATATTAATATGGCGATCCGTCCTTACCGGCTTGCGCTCGATAGGAAACCCAAATACACACTACTCCAAATACGTTCCAAAAAATCACGTCGGATCCAGAGCGATACGATCGATATTCGGCGAAGTTGGGGTAGGATATATGGTTTGAACTTTGATAGTGGCTTTCCACCCAAACACGTGTCCGAAATTGTTGAAAGTCTGGTTTCAGAACTGATGGCCGATATTGTTTATGACGAAAACACGCTGGTGGGCTCTACACTCCAGGATGCGTCCACCAATTACGCTCGAATGACGGAGCTCTTGGAAACCGCTGTAACAAGGCGAAGTAGTCCCAATCGGTGTCTCATGGTAGTAGGAACCCCCACATACCATCGGCTTCGGCACCAAGTCATGAAAACCAGACAAATTAACAGAGGAGGTGACGATGACCTGATGATTCAATTACCCAGCGATTATATGTGCTGCGAGCCTACAAATTTTGAAGAGTACCGCCGTATCTCTTTGGCTCGTTATGTGGACAGACTCATTAGGCATGCGCACCACGTAAAAGTCTCCAGTCCATCAAATTTGGATGCTATAAAGGAAGATATACTTGAGGCTCTCCAGCAGAAGTGGCCTGCATTGCTCAACGCTCAAGATGGAGGTCGATTCCCACGACGAATTTGAGAATGCGGAAGAGGATGCCTTGTTGAAGGTCGCCCTTGCGAGCATGGTCGAGAAAGGCGAAATCGACCTTCTCTCTGAAGAAGGAGGTGATACTATGGTAACGGATGGAGAAATAAATGATAAGGATGGTGAAATGAAAGAAGAGGAAGAGGATAATGGTGATGATGATGAAGAAGAAATTGCAAAAGACGGCTCGGTCGATACCGACATGTTTAATCAGCGCATCACAGCATTCACATTTAGTGACCTTTTTTTCGAGGAAAAAGTCCAAGCGTTTTTGGACAGCACTACTTTCGCCAGATTGAAGGGGTGGTCTTTGGATCAGATTAGCGCCCATGTTCGAGCACGGAATGAATGGCTAGATTTGTATTTTGGCCATTGTAATGTTGTGGACATGCCACCTAACTGGGCACCGGGATCCCCGCTTGACCAGATTCAGATGTCCATGAACGGACATGCAGGTACGGGCAAATCGACGTCGCTCACCAATCTCCAGAGTAAGGTGGGGACTTTCTATAATATGTTCATTTTGGGGTCAAGTAATCAAGCCTCGATATCATATCAGGGCGATCTCAAAAAGAAGAATCAGCCTTACAGCTACGACCACCTACGTATGTGGGGAACGTGGTTTAAAGCCTTACCGCTCAAATTCACCGACTGTCGCATTCGTAACAAACTTCTAAACCTGGATATCTCTGATAGTCTCCAAAAATCTTACAGAACACTGGAGACTATAACGCCTTATACCTCGGACGAGGAAAGAGCTCGCATCTCTCGCGAGCATACATATACGGTCTTTCGCAACATCTATTCCCTTGCAACCGACATGTTACATCAGCGCCTCATGGAGTTTAAGGAATTCGTGGGGCTCCGTCTAACTATCATGGACGATAAGCATCCCCTACACCAGCCGTTGGAAGAGACATTTGAAGCCGTGAAAACGATTGTTCAGGTTCAGATTCAACGGGTAAAGGAAGCCACCACTGCTGCCAAAGCCCGTCGATCTGAAAATGGGAACATGCGCAGATTTGTTGAAGAAAGAGGTGAGCAATTTGGGCGAGAAAATGAAAGGGCTCAAAGTTCTACACAACATTCTAACAAGAGGCTTAGAGAGAATGACCCGGTGTGCAAAGAGCCGATTGATCGCTTGGTGGACCGATTTCGTCAGGCACAGTACGTCAAGAATCAAGAAACGTACAAGATATACGTCCAGTCTCAAATGTCCTCGCTCAAACGAGTGCCCCCTCCCTGGGTTTTTCACAGCATGTTACTGGCAGAGGAAGATGGGCGCATGTCAGGCCCGTATAAAGAGCTAGCATGGCTCGACTATTCTATGTGTTGTAAAATCTACAACATCCCCCACCAAAAAGAGCGACCCATGACATATTGCTCTATTGGGAGTATGGAACAGTCTCCGCCCATTGGAAAATTGCCTTCCCCCCTATCGCAAACTCACAACTGTATGGTGGGTAAAGACGTTCGCAATGCTCAATTGTGGGACTCACAGTTTTTCAGGCGTAGCGTTAACGCTCAAAACTGCATCTATACAAAAATGCTGCGTAATGTTTGTCTGCACATGGAATCTAACGTTCCCTCAGGTAGGGAGGGTTTGTTACCCCTAATGGTTAACGAGGTGTTCCCGCCACTGTTGGGGGACCCGGGGCATGAACAAAGCGGTATGAGGTTCTTTTACCAGCACAAAGACGTCCGTAGTTTCAATGATAAATGCGATCAATATGACGGAGTCTTCATCAAAGTGGCTGACCAAGTTTACGTGTCTTCTAACATAGTCTCGCTCCAGTGGTACCGAGGCAAACCCGAAGACGTATCTGAGGTGGGACTCTCCACGCTTTCCTCTCAGCAAGCTCACTATAACCGAGCTCGACTTTGGTCTAGAAAAAGGCAGATGCTAAACAACATTGCTAAAGAGGGTAGTGATAAACTGATAAAACTTGTGACTACCGGGAGAAAGCGATCGTACCCCCAAATCAGTGTAAATCATGAGAACTACGTTGAAATAATGAACACATTTTGCGACGAGGAGGATAGTCATCTTGTCCGTAGCGACGGCGCTATGGCTGATCCGGGCGGCCGTGTGCAATTCACTATGACCCAACAGAATGAGATCGACCTACAGAGTTACCTTAACAACGCTGGTATGAAAAAAGGTCATGCGCGGCGCAAGTTCATATTGGACAAGCATAAGTCTGGAGATGATGTGATTGCAGGTAATACTGTTGGGTGGGGGAATGACTGCAAACTAGAAAGTGGTCTGGAGGAAGAAACCATGAAAGAAACTCGGGTAACCAAAATGGCGATCGTGGCACCTGCCCACCTCATCCTCTCACGAGAAGAACACCGACAGCACCGACTTCAGGCCAAGATGATAGCCAATCACTTAGGCGACGGGCGGTGTCTGGCAGAAGTCGCGCTCAACACTCGGGGCATTGACCATACGAGCAGCTCATTTGCTCACGTTGAGACTGCGGACATGGCCATTCATTTTGCCGATCCCAACTTTGATGCCTTGGCAAAAGGGGACGGAAACAGCTGGGAGGCTTTTGCGAAGAGTGTGAAAGAGACGGAGAGCGGCATCATGTGTCATATGCTTATGCGCAGAGAACGAAAGTTTGCTGTGAACAGTGCCGTATCTTGCGAAGAGACCGGAGCCAAAATTCTCTTTCGTGGTGTGCGGGGGACTCCAGAGAAGATCTTACAGTCTCACTGGCTGGTTAAAGCGGTTCCTATAGCATTTAAAATGTTAGTCATGTCGGGGCTGGTGGAAGCCTTTCGTCGCTGGATCATGGAAACTTGCCTACATCAATCCCCACCAGGATGTGACTCTAATTCAACTACCGATTTCATTGAGCGGCTTCTCGAAGAAGGACACGCAAGCTTGGGTGATATCTCCGAAACAGACATTGATATCATCAAGACCTATGGGGTGAAAATTAAAGAACAGGTGCGGATTGGGACAGGCATCTATGACGAAAAGACCAAATCCAGAACGCGAGGAGACGTTGATACTCAGGCTCTCGTGGAATTATTTAGTGGTTGGCTTATTGAAATCGAGCGGACACACGCCGATTTTATGACCTATCGAGACGTCTCGATTCACGTGGCTGATGACCCCCTATATTCGTTCGTGCAGTTTGATATCAAACCAACTCCACTGGCAGAGTTCCACGGGACTAACCTCACCATCGTGGGGGATACGAATCACCCCAGTATGGTCCACGAGTTTAAAGCGGCCCTGACCAACAAGGCGGATATAAATAAAGTTCCGCATCGCAGCGAGTATTCTACAGAAAAGATGTTTGAAAGGTACGGATTACTCAAGTCCATCCCCCACATGCTCCTGTGGGGCTTAAAGGCCTGGTTGCCTCGCGAATTTTACGCGACCGCGGCCGTCATTAAGATCGATGACGTATTATTGGGATCAACGGTCACTAGTCCTAACCTCCAAGTTCAATGGTCGCACTTGTTCTGTCCTACCAGTGATAATACGGGTTCCGTGGAAAAGTTTGGCTATATGATGCGAAGTCCTTCAGCACCCGTGACGGCCCCAGACTACGATTTGTTTCACCAATTATTTCGTATGGCAAAGGGAGAGCTGGATTTACCTCGACCATTTATCGAAAGGGGAGGTCAGCGAGGCCACCCGTCCAATGTGATCGTAAAGACGCGGACAGATGTTAAGTACTATGCCAATTCGCCCGCGTACTCCCCTAGTAGAATGACCGAGCTCAAGAAGCGGCACCTAGTATCAGCTAAACTTGAGAGTACGGCTACTGCAGTATACATGTGTTCTGTGTTCAAGAAACGAGGAATGACCGTGGATGCTTCACAGAACCTCACTATTACCGTGCCCGTTTTTTTGGATCTAGACAAGGTCATTGAATCCAGATTCCTTGTGGCTTTTACACGTGCTAATAACTCGAGAAATACCCGCATCGGTAACTTAGACAATGCCATGACGGAAGCCCAACAAATATGTACGGAAGACTATAGGGCCCAAATGCGCAATCGCAGACAAAAGAACTCGACAGTTATTCGTTATACGTGCTTTCGGTAAGCAGTCGCGCACACTTGCAACACAATTGGTAAATGGTTGCCTAGAACATAAAAATGATGACATGGCGTTGTGGTTTTCCTTGTGTTCTTGTTTTTTTATATATTTGTTTAGAAACAAAATCTGTTTTTCTTGCTAATATAGAACATGCACTGCACGAAATCAGGTATTTAAGCAGTCTTAAAGCATGCTTAAAGGTTCCGTTTTGGCACTCTTTAAGCAAATTTAAGCCAATCTTTACGCGTGCTTAAATGTTACTTTTAAGCTAGCTTTAAGTTTGTGCGTATAGTGCTTAATGGCACTCTTTTAAGCAACATTTAAGCACCGTAAAGTTAGCTTAAATCTCAATATTTACGGTACATTTAAGCGTCTTAAAGTGTCCGTAAATACAGTGATTTAAGCTTGGTTTAAGCTAGCTTAACTTATCCGTAAAGTGCTTAATGGCACTCTTTTAAGCAACATTTAAGCACCGTAAAGTTAGCTTAAATCTTAATGTTTACACTACATTTAAGCGTCTTAAAGTGTCCGTAAATACAGTGATTTAAGCTAGCTTAATTTATCCGTAAAGTGCTTAATGGCACTTATTTAAGCAACATTTAAGCACTGTAAAGTAAGCTTAAAAATCGTAATGTTTACGCCACATATAAGCACCTTAAAGCATTCTTAAATTCTGTAATATACGACAAATGGTACGCAAATTTTATTCAGCATTCTTTTTACATGTAAAAAAAAAAAAAAAAAAAAAAAAAAAAAANNNNNNNNNNNNNNNNNNNNNNNNNNNNNNNNNNNNNNNNNNNNNNNNNNNNNNNNNNNNNNNNNNNNNNNNNNNNNNNNNNNNNNNNNNNNNNNNNNNNNNNNNNNNNNNNNNNNNNNNNNNNNNNNNNNNNNNNNNNNNNNNNNNNNNNNNNNNNNNNNNNNNNNNNNNNNNNNNNNNNNNNNNNNNNNNNNNNNNNNNNNNNNNNNNNNNNNNNNNNNNNNNNNNNNNNNNNNNNNNNNNNNNNNNNNNNNNNNNNNNNNNNNNNNNNNNNNNNNNNNNNNNNNNNNNNNNNNNNNNNNNNNNNNNNNNNNNNNNNNNNNNNNNNNNNNNNNNNNNNNNNNNNNNNNNNNNNNNNNNNNNNNNNNNNNNNNNNNNNNNNNNNNNNNNNNNNNNNNNNNNNNNNNNNNNNNNNNNNNNNNNNNNNNNNNNNNNNNNNNNNNNNNNNNNNNNNNNNNNNNNNNNNNNNNNNNNNNNNNNNNNNNNNNNNNNNNNNNNNNNNNNNNNNNNNNNNNNNNNNNNNNNNNNNNNNNNNNNNNNNNNNNNNNNNNNNNNNNNNNNNNNNNNNNNNNNNNNNNNNNNNNNNNNNNNNNNNNNNNNNNNNNNNNNNNNNNNNNNNNNNNNNNNNNNNNNNNNNNNNNNNNNNNNNNNNNNNNNNNNNNNNNNNNNNNNNNNNNNNNNNNNNNNNNNNNNNNNNNNNNNNNNNNNNNNNNNNNNNNNNNNNNNNNNNNNNNNNNNNNNNNNNNNNNNNNNNNNNNNNNNNNNNNNNNNNNNNNNNNNNNNNNNNNNNNNNNNNNNNNNNNNNNNNNNNNNNNNNNNNNNNNNNNNNNNNNNNNNNNNNNNNNNNNNNNNNNNNNNNNNNNNNNNNNNNNNNNNNNNNNNNNNNNNNNNNNNNNNNNNNNNNNNNNNNNNNNNNNNNNNNNNNNNNNNNNNNNNNNNNNNNNNNNNNNNNNNNNNNNNNNNNNNNNNNNNNNNNNNNNNNNNNNNNNNNNNNNNNNNNNNNNNNNNNNNNNNNNNNNNNNNNNNNNNNNNNNNNNNNNNNNNNNNNNNNNNNNNNNNNNNNNNNNNNNNNNNNNNNNNNNNNNNNNNNNNNNNNNNNNNNNNNNNNNNNNNNNNNNNNNNNNNNNNNNNNNNNNNNNNNNNNNNNNNNNNNNNNNNNNNNNNNNNNNNNNNNNNNNNNNNNNNNNNNNNNNNNNNNNNNNNNNNNNNNNNNNNNNNNNNNNNNNNNNNNNNNNNNNNNNNNNNNNNNNNNNNNNNNNNNNNNNNNNNNNNNNNNNNNNNNNNNNNNNNNNNNNNNNNNNNNNNNNNNNNNNNNNNNNNNNNNNNNNNNNNNNNNNNNNNNNNNNNNNNNNNNNNNNNNNNNNNNNNNNNNNNNNNNNNNNNNNNNNNNNNNNNNNNNNNNNNNNNNNNNNNNNNNNNNNNNNNNNNNNNNNNNNNNNNNNNNNNNNNNNNNNNNNNNNNNNNNNNNNNNNNNNNNNNNNNNNNNNNNNNNNNNNNNNNNNNNNNNNNNNNNNNNNNNNNNNNNNNNNNNNNNNNNNNNNNNNNNNNNNNNNNNNNNNNNNNNNNNNNNNNNNNNNNNNNNNNNNNNNNNNNNNNNNNNNNNNNNNNNNNNNNNNNNNNNNNNNNNNNNNNNNNNNNNNNNNNNNNNNNNNNNNNNNNNNNNNNNNNNNNNNNNNNNNNNNNNNNNNNNNNNNNNNNNNNNNNNNNNNNNNNNNNNNNNNNNNNNNNNNNNNNNNNNNNNNNNNNNNNNNNNNNNNNNNNNNNNNNNNNNNNNNNNNNNNNNNNNNNNNNNNNNNNNNNNNNNNNNNNNNNNNNNNNNNNNNNNNNNNNNNNNNNNNNNNNNNNNNNNNNNNNNNNNNNNNNNNNNNNNNNNNNNNNNNNNNNNNNNNNNNNNNNNNNNNNNNNNNNNNNNNNNNNNNNNNNNNNNNNNNNNNNNNNNNNNNNNNNNNNNNNNNNNNNNNNNNNNNNNNNNNNNNNNNNNNNNNNNNNNNNNNNNNNNNNNNNNNNNNNNNNNNNNNNNNNNNNNNNNNNNNNNNNNNNNNNNNNNNNNNNNNNNNNNNNNNNNNNNNNNNNNNNNNNNNNNNNNNNNNNNNNNNNNNNNNNNNNNNNNNNNNNNNNNNNNNNNNNNNNNNNNNNNNNNNNNNNNNNNNNNNNNNNNNNNNNNNNNNNNNNNNNNNNNNNNNNNNNNNNNNNNNNNNNNNNNNNNNNNNNNNNNNNNNNNNNNNNNNNNNNNNNNNNNNNNNNNNNNNNNNNNNNNNNNNNNNNNNNNNNNNNNNNNNNNNNNNNNNNNNNNNNNNNNNNNNNNNNNNNNNNNNNNNNNNNNNNNNNNNNNNNNNNNNNNNNNNNNNNNNNNNNNNNNNNNNNNNNNNNNNNNNNNNNNNNNNNNNNNNNNNNNNNNNNNNNNNNNNNNNNNNNNNNNNNNNNNNNNNNNNNNNNNNNNNNNNNNNNNNNNNNNNNNNNNNNNNNNNNNNNNNNNNNNNNNNNNNNNNNNNNNNNNNNNNNNNNNNNNNNNNNNNNNNNNNNNNNNNNNNNNNNNNNNNNNNNNNNNNNNNNNNNNNNNNNNNNNNNNNNNNNNNNNNNNNNNNNNNNNNNNNNNNNNNNNNNNNNNNNGGAGCGGATGAGATTATTGTTTTAGTACAGTACAGGTCAGGTATTTGTTAAAACTGGCCGGGTTTCCAGCATTTGTGTCCGAGGCTAGGGTAGGCAAGAAATCCTTGCGAACTTCTAAGTAACAGAGAATCCGCCCTAAAAGTCTGCAATAACCTGTAATGGGACGACATAATATTGAGGAATTCGCTATTTCAAAATATTGTTTGGGAGATGTATGGAGCGGATGAAATTATTGTTTTAGTACAGAACCGGTATTTGCTAAAACTGGCCGGGTTTCCAGCATTTGTGTCCGAGGCTAGGGTAGGCAAGAAATCCTTGCGAACTTCTAAGTAACAGAGAATCCGCCCTAAAAGTCTGCAATAACCTGCAATGGGACGACATAATATTGAGGAATTCGCTATTTCAAAATCTTGTTAGGGAGATGTATGGAGCGGATGAGATTATGTTTTAGTACAGAACCGGTATTTGCTATTGCTTAAAACTGGACCGGGTTTCCAGCATTGTGTCCGAGGCTAGGCTGGGCTAGAAATCCTTGCGAACTTCTAAGTAACAGAGAATTCGGCCTAAAAGTCTGCAATAAACTGCAATAGAATGACATAATACTGAAGAATTTGCTATTTTAAAATCTTGTTTGGGAGATGTATGGAACGGATAAGATTATTGTTTTAGTACAGGACCGGTATTTGCTAAAACTGGCGGAGGCTAGGCTGGGCAAGAAATCCTTGCGAACTTCTTAGTAACAGAGAATTCAGCCTAAAAGTCTGCAATAAACTGCAATAGAATGACATAATATTAAGGAATTTGCTATTTTAAAATCTTGTTTGGGAGATGTATGGAACGGATGAGATTATTGTTTTAATACAGTACCGGTCGGGTATTTGCTAAAACTGGCCGGGTTTCCAGCATTTGTGTCCGAGGCTAGGCTAGGCAAGAAATCCTTGCGAACTTCTAAGTAATAGAGAATTCGGCCTAAAAGTCTGCAATAACCTTCAATAGAATGACATAATATTGAGGAATTTGCTATTTTAAAATCTTGTTGGGGAGATGTATGGAGCGGATGAAATTATTGTTTTAGTACAGGACCGGTATTTGCTAAAACTGGCCGGTTTTTTTAACCGGGCAGTAGCGCATTGCTTGACAGAAACATTTACTACATTTTTGTGATTTTTTTAAAACACACGAAAAGGACACCCAGAAGGAATTGTCTAGCATACTTAGGTTCGTAAATGTGTGATGTCCACGGCTAATAAAATGTAGCCAAGCTTACTGCACATACAGTGCGAGAAAAAAGGGACAAATTCTGAAAATGAAGTAACGTGCTGTAGNNNNNNNNNNNNNNNNNNNNNNNNNNNNNNNNNNNNNNNNNNNNNNNNNNNNNNNNNNNNNNNNNNNNNNNNNNNNNNNNNNNNNNNNNNNNNNNNNNNNNNNNNNNNNNNNNNNNNNNNNNNNNNNNNNNNNNNNNNNNNNNNNNNNNNNNNNNNNNNNNNNNNNNNNNNNNNNNNNNNNNNNNNNNNNNNNNNNNNNNNNNNNNCATTAAAACACCGCCTGATCGCCGTAATTAAAAAAAATCGAGCAAAATTAGGCGATATATATACAAGGAGGTTAAAAAAGGGCTAGTTACTTCAATCGGTCTTTCAATGTACATGTATTCATTACACTAAAATACCGCCTGATCGCCGTAATCAAAAAATCTATAATATATAGTATTGTATACAGTCTACATCTATGCTGTTTTGGGGAAGGTTTCGTTTGTCCAACTTTGGTTCCGTGCGTCTCTTTTGTTTACTCTAAATAGATACACCACAAAATTGTAATGAGACCATAAAAGTTTTGAGGGATTTCAAATATATTGTTACTAAGGAATATACCATACTTTCATAAATTGTAGTGATGTCTTCGGCTAATAAAATGTTGCCAAGCTTACAGTGCGAGGAAAAAAGGGACGAATTTCTGAAATGAAGTAACGTGCTGTAGGTGAACGTGTGACCCGTCCGGCATTTTTGTCCGAGGCTAGGCAAGAAATCCTTGCGAACTTCTAAGTAACAGAGAATCCGCCCTAAAAGTCTGCAATAACCTGCAATCGAACGATATAATACTGAGGAATTCGCTATTTCAAAATCTTGTTTGGGAGATGTATGGAGCGGATGAGATTATTGTTTTAGTACAGTACAGGTCAGGTATTTGCAGACGGCACCTGGGCAAGCGCGCGGGGCCGTCTAGATCCATTTACCGTGTCGTCTCGGGAGGTCATACCGTCGGCATGCCCAAGCAGGCGCGTGGGGCTTTGTCGATACCTTTCCCGCGATACAGTTACAAGAGGTGTCGCCGTAGCCACGCCCAGGCTGGCCCGTGCACGTTGGGCCGTCTAAATCCATTTACCGTGCAGTCACGGGTGGTCATGCCGTCGGCACGTCGGCCATTTACGTAGCTTAATATAAGCTTAAATATTCATTTTTAAGCTAACGTTACGCACACTTAAATGCATCTTATTTAAAACAATTTAAAGTAACTGCCAAAGTCATACTTATCTAAGTCTTTATGTTTTAAACGTAGTCAAGAACACATGTGGAGTACACTGCTGCAAATCAGTGCTTTATCTTTACTGCAACATTAAGCGACCTTAAAGATCAAGTAAGGATACGTTTATGTTTAAGTAGACTTTACGTTGTTCTTTAAGAGAGTGTAAAGATTGCCTGCCGATTGTGGCATTTACGATGGCTTAAGTGTGACTTAAATAATGCTTAATTATTATGAAATATTTAAGCCTTATTTACGAACACCATTAAGGATGCTTAAATATCGTTTTTCGTGCAGTGATGGAACGGTCAGTGCGATTTTCTTATGTGCGTAATTTAATGCACTCTTCGTATGTTTTCAAGCCGGGAGCAGGGTTTCATGTTGCCAATAATGGAACCAATACGATTTTGGGGCGATCATCTAACTTAACTCATGACCCCGGGTTGACCGGATGGGTTTATCCCTTACGTAATAGCGAGATACAGGTCATTAATGAGCGGGCCGCGTTGTCCTATGCCCTATCCAAAATGTCGCCTGATGTGAAAAGACGTGAACATGATCTATTCAACGTTAAAACTGAGCAGATGTGCCAGTTAGATCATTTTTATCTCTTTAGCAATCTTTATATGGAAAATCGTTGGTACCAGGAAATGACAATGACAACGTGCGGCGGTGGGATGCACGAGGCTAAATTTAGCAGGTTGCCTTTTCAGCAATTGATGTGGTTGGACATATTAATAAGAACGATTACAAGATGCAAATTATCCGAGTTTAAAGTGGAAATTTTGATGAGATTAAAATCGAGGCTCGGCCTCGATTGGCTTACTATTACGCAGGCTCAAAGAATTGTGGAGCGTTTTAACACTCGCTCTTCTGGTTATGTGGTACCACGTCGATGTGGAAAATCTTCATTCTTCAGCACCATCCTGGCTTTGATCCTCGTGACCTGTCCATATGCCGGGCTCAAAGCATTATACACAGCACATACTCTAAGTGTGGTGTCAGAAATGTATCAAAACATTGCGACCAATGTTGTGCGCCCCCTAGAAGCTTTTAACGCCTATCAGTTGCATCAGTACCAAATGCGCAAGGAAAGAAATAACGGTATTGAGAGTCCTAGTGACTTTTACTTCAAAGCCGAGGCCAGACCTTACACTCACGGCCAAATTATAAGGGTCGAATTCTTCAAATTGAATGATGACGGAGTTTTGAATCTAGCAGGTGAGAAGAAGTTGGTAAACTCTCTTCACTGTAAACTATGTATACGACCCAATAGCCTACGAGGTCTTACATATAATATGGTGATAGTTGACGAGGCCCATTTTGTGCCAGCTAATGTGTATGAGACTTTCTTACCATGGACCGCTACGGATGATGGTACCATGGTAATGATGTCATCGCACAAATGTGGTCAGGACAACAATTCATACGTGGATTTAAACAATGTACGCATGTCAGGCATCTTGATGAACACGGTCGGTTATGTTTGTCGTCACCACCTACTGAGCATGATTAGAGCACCACATATCGGAGTCTTAAGCTGCCTTTGTAATTTTTTCAGCCAACCCTTACATATCAACACCGATAAAGATTATAAGAAAATGATGATCGCATTTACGGCACAGAGAGGATCCTCGAGCGATACAGAGAGCGATCACGTTAACAACAAGACAGCTATGCTATCAGAAGTGGGAGGCATTCCTCAGGGCCTAAATAAAGACGACCTAGTCAATGTCGACGTTAAGAAGATTTCCCTTGCCAATGAATCGGGAACCCGACATTTTATGATTCAGTCCATCCCCGTGGAAGCCTATCTATGTACTCGCACGCGGAAGGATATGACTTTTTCCGAAGATGTGTTATGTTACATAGACCCTTCACCTACTGACGTCACGCGGTCTTACAATGCTATGGCTTTCGTCACGGTAGCCAGCAAGCCCCTTTACTTGCCGAACAGTAGTAACAGACCCGACGGCAGAGAAGTTATGTTTAATAAATATGTGGTGTTGGCCCACGAGGACTACAGACCAAGATGGGTTGATCCTGATAACAGTTTGGACGATATGACCATCATGGCAAAGGTCTTCATGATTACGGTGCGGGCCATTACGTTGCTATATGGTGGCCATTTTAAACGATTTATCGTTGTACCTGAGTCCAATGCTTTAGCAGTGGACACTTTTTGGTCGGCCTGTGGCATGTATCTTGCCCAGGAGGAGTATGCTTCGGTGCTCTGTCCCCATAACGTTATTATCGTCTCCACAGTGACCGAAACTCGCATTGCCTCGGGGAGGCGACCATCCGAAAAGAGGACTGAGCGCATCGTACGCCGTGCAAAGCAACGTCATGAAAACCGATTCAACCCGTACATCACATCCGAAAGCGAGAACCAATTGCTCCGTTCATACCCCCAACGAAGTTACTTCCTAGACAACAGTCTTATTCCATTACCCGTCAATACCGAGTCATACAGGCCTCAAATTGAAATGTTGACGCAAGAAGAGATTGCTCAGAATAGGATGTGTGAAATGGATGAGCCTCCCATTTTCAAACTTGGCTATTCTCTTGGTAGAGATAAAGTTCAAAGACATTGGGACTTTTTCACTCGATGCTATAATCGGAATCCTAATAACATGTCCGACATCACGTGTGCTCGGCAAATCTTCAGTTTCTGGCTGACGTGCAAAGGGGAATCCATTCCGAGTTATATTGCGCGCAACATGGCAGCCATCTGTTTACACCGTAGCCAAAAGGCGACCACCTCTTGGACGTGTAGCGGAAAAGATAGAGTTTCGAATGGAAAATTTATACGCGATGACCCAGCTTTGGTAGTTATAATGGCTACTACCATCCTGGCAGACATCATAAACGGGACATATGTCGGGAAGTTTCTCAGGCTTGAGGCCAACACACATCACAGTGGCCAAAAGTGAAAATGGCTGTGCATTCATTTAAGTTTTGAACTCTTGACCTCCGGCGGTGAGTTTCTTGGAAACCTGCCAGGAGACGGGAAGGTAACGTGCTCGGCACGGACGGACACCGGACGAACTCAGCGAGGAACTTCCTCCATATGTCCGGAAGCGCCCCTTGGTTACAGTCTTATCACTGGTAGGATCTGCTTGGAGATTAATCACTGTGAGCCACTGGACTGTGACTTCAGAATAAGTCGGGAATTTCGGCTGGCGGGTGGTCTTCCCAGCGGTCTGGTCCTAAAGTCGGCCATTTGTGTCCCGGTTCTTGGCCTCGCAAGCCACAACAAAGGTGAATATCCATTTTTTTTTCACGCAAAATAGGTCTCGTTTCTGTCCTGTGCTCGATAGAAAGTAAGCGATTGGTTGACGATGATATAGATTTTACTATTGTGAGCTCTTTCGATGGCGTAAAGCCGCACACCCATGAAGAACGCTGGGAAAGTGATTATCGGTACATCTACATTCTTTTTGTCATCTATCAGATCGCCATGTTTCGTCTCGTTTTCGTCTACCTGATTCTGAGAGGGCTCTGTAACGTATATGTCCGGGGAGATAGCGATCGCCTGGACTTCACCCTCAGGAAGCCAACACCGTCAAACCCAGAGATGGGTTATAGTTGTGTGTACGAAAACTCCAGCCCCGGATCCACCAGAATGGCGACTACAATGACAATTGCATTGACTGGGACCACCCTCACTGTTAAGGCCACCAATACCGCAACATCTTATCCTTCTCAGTGCACGGAATCCATTACAACGACACCCTTAACAACCCGGGAGAATGGGACAATGTTCTCGCCTGAAATGCGAGACATACATATCATGTTGAAAAGGACCGCTGTCTGTGACACTATCGGGGATCACGACTCTGGACACAGCGTTCAAAAGAGGACACTAGGATTTAACATTCCTCCTCGTGATGCTTTGATGGGTATGTGGTCCTGCACAGCCGTTATATGTGATCGCGCTGATGTAAACCTATGTACATTTTTTTATAAAACTATCGACACGAGCTCGTATAAGTCGGGCTTGTCGGGTCACAAACTCATTCTTTCAGTTCGCCAGCATCCGAGTGTACATGACGCTAATCACGGGATTGACTCTGTTCCATTCTTATGCCAAGCCAATGGATTCGACAAGACCACCGACTTATTGGGCGTCAACAAGGCGCAACATGTGCCCGACTTTATTCCCAGAAACCCAATAAGCTTTCACCTTCGAATTAACGACAAGCGCGAATATAAAGTGACGGGTGACCTCTATGGCCGGAACATTAATATCACCACCGACATCCTGGCCCCTAACAGTGAGTGTATCAATATGACATCACGTCCATTTCCCCAGCTATCGGATGGGGCTGTGTATCACTATCGCACGGAATGCTACGAGGAAGTGGCCCAATGGAAAGGACACGAAATGCCTTACAACAACCTCTTAATTGATGATAAGACTTGTTACGACTTTCTCTTGTTTGGATGGGGTGGTAGTGTTGACACCGATTTCGAAAAGATGCCAAATGCGCAGAAATATCTTCTTGATTACATGCCCCGCATCATCCCATCTGACTGGCAATTTCCTGATCAACCACCTGCCGAGTCGCGATTTAATTATTATATGCCGGCCGACATCAGCCGCGTTGTTATGAGACTACCCGAACGGCCTTTCAACCCCCAAAGCGGCGATGACTGTCTGAGACTGACTACTCGATCTCAAGAAAGGAAAGTTGTAAACTCGACAGGTTCCAGTGATGTCGTTAACATGCATAAATATCTATGCCCCACCACTGATCTCATCACAGACTGGTTTAAAGGTTTTGCGTACCTTGTGACCCATTATCAATACCTGTCCATGCGCACCATAGTGGGACCTCTGAGGGGTCCTGCTACGAGTGTAAGGCTGACTTGCCCGAGGGCTGGTCACGTGGTCTTTATTTCAAATCCTCGCTGTAAGTATGCTGGTATGAGAGAGACTCCCACTGGGACGTGCACTGAGGGTTGGTCGGGTTATACAGTAAAGAGAGATGCCTACAGAACCCCCATTACTATTGAGCAGATTGGTCACCAATATATGTCCGGAAACGAATGGCCCTCAGACATGGAGTGTATGTATCGGTTCTACATGTGTGGGTTTGGCCCTCGCAGTGTCTATGCTCAAGTCAAGGAACTCATCTTAGTGAACCCCGAGCATGCGTACACAGCCTTAAGCACACGCCCTACCCGCCAATACGTCATGCCGGACGAGTGCTTGTACTCTGAAGTCCAACACGGATCTTTAACTCATGTTGCCCCGCAGTGCGGGGCCACCTCGAGGCAATGTAGTGCCTTTAGTCTGGTCGGTATTGAAGAGAAAATTCTTCGTACTCTCCAAGCTGCGGGTGCTGAATGGGGGACAAGTGTACGCGCCATCCCTTTTAATCGCACCCATGTCTTAAGGGGCAAATGTCCGTGCACACAGGTTCCCGATACCTGCCAACCTACCTGGACTTATTGGCAAAGAAACAACGAGTCCTTATTTGAATATAAGGTGCGTATGCAATCGGTAATTGCTCACACATCTGTACCCTTTGGAGTTTTTAAGGCTCTAACCGCTGTCGATAAGCATGCCAAAATGTGGTGTGAAGCTGGTGGATACATGTCAGAACCCCGAACCATGGATGACATCAGTTTAGAATACGCATGCCGTAAATTACGAGGAAGCAACGAATCAGAAGCGCGCATGGTGATGGAAATGAACAAAAAGATGCTCTCGGTTCCCGTGATGAGTTTAAGACGTCACGAAAGCGGCGCCGGGGATTACGTACGCATTGCCTGTTCTGAGATTCCTGTGGCTTGTATGGAGGCTAGTAAAACCAGTGCCGAAATTCTCCTCGCTAGGGATAGTGGTGTGATATCGCGTTACACATATTCATTAGGGACGAAACGAATCAACAAGGTGACGGTGGCAGAGAATGGTACCACTAACAATGGTTACATTGGGCTTACCACAGAGGATGAAAATACGACAGATCCTAGTATCGAGTCCGATAGCAACGGGAAGATTTCCTTTAGCTTTGTCATTAAAGAAAGTTACCTCAAGACTTACCACAGCGCAGAGTGCACATATGGACCAGAGAATTTGATAAAAAGTAAAATATACGAAGTCGATAGAGGGTTGGACCAGATAAAAGAGATGTGCGTCCCAAGTGACGTTACGATTTCTCTTCGCAAGAACGGTAACATCTACCAATGTGATGTCGTCTTAGAGCGGAATTCCACATGCGATATTTCTTACATCACTCTAGGTGGACAAAAGACAGATCAGATAGGTTTCACGTTTCAGTATTTCTGTGATGACATGGGGAATACCATTTCTGCCATTCAAGACCCAGATACCGGTGACGGCGATGCCATTAGCGCTCGCACTCGGTTCCGACCGACCGCTTCAGATAAATGGTGTCGTAAGGAAAGATCCCGCGCAGAGGACACCCAATATATAGCTGTGGCTCACGTCAATTCGAACGTGCTCAACGAGTATACACACATCACGTGCGGCTATAAGACAATGACAGATGACAGTGTGGAGGATGAAGGAGCAGAAAAAAGTCTGACAATAGCCGCGAGTGATGTTTTGAGTGATTGTATCGTTCCTGCTCTCCCAGTGGTCCCTATCCCGGAACTTCTGGTTGGCATCCCAGCCGGTAGTGCAGCTAATGACCCAAGCGTATACACCGAGCTAGCGTGCCGTCACGCACCTGTCGTGGGTTCCCGTGTATGTGACTATTATGGGGACATACCAAAGACTATCGTTTTATGGGCCGAAATCCAAGGCATTTTTCTTAATCCCAAATTCATACCCGTTGCCACGTCTCAATCAGGCAGGTGTGAAAATCACCTCGATTTTACTAACTGTGACGTCACCTCGCTTCCTAGTTACATGATGATGCGAGTTCGCGTCACACCCAACACTTTTCTCAAGACGTATGCCAAAACAATAGGTCTCCAGATTCACTTTAGGTGCGGTACGGATGGCCCAACAATCCATCGCATTAAGGATCCCAACCTGGCTAAGATTGTCAAAACTGGGGCGTGGCACACGACCCCCTCCCCCGTCTCTCCAAAAAATGAAATCATTTCCGACACCACAAAACAAACTTCCGGCAATGTTTCCGTGATTCCCAATAACTTAATCGGCTGCAGTCTGATAGCTCTCACCGTGGTAACTATCTCTATCTATGTGTTAGCGTGTTAATGTGTTAGTCGCCCCGCGACGTTGTATGAATTAATCTATATGTAATCGAAAAATAAAATTCATAACATCTCAGAGGTCTGAAGTTTCTTTGTTTATTAACGTAAGAAGATTAATCGTCATTAATTGTGAACACGAGTCCAATAATGAAGTGAGACGAATATATTTGAATATTCATTCATTTCTATTTACTTTCCCTGACTCTGCAAGATGTCTACAGAGTGCAAATAGCTACAATTAGTTTAAAACTCCCAAAATTTGGTGTGCATTTTACCGTAGGCACCCTTTCTGCTAACACCGTCGCATGCTTCGATGCACGAATCACACAAGTATTTTGCAGTGTTATTGAGTAACGAGTATAGCTCGACCTCGTCATCTTCAACCAACTTCTTTTCCTTCGCCACACGGTGTCGTCTCATGATATACCGCACACATATGGGTAAGAACATGAAAATAGACAGAAGGAATGCGATGAGTGACATACCAAAGGGGGCAAAGATGGCCGATATGATCAGACCTATATTGTTTCCAAAGATACCAGAGACAACATCTCCTAGCGCTGCAGAGACACTGCCGCTCTTCATGATGACATCATTCGAAAAATCACGCACTTTAGCCAGTAATTCTTGGTCTCGGTGAGCAAATACTTTAGTTTGTTGTTTAGCTAGTTGTACGGCCTTAACCAATCGCGTGGAATATTTGTGGGATTCCTCTACATACCTTGAAAAATTATCCGGATGATATTCGATGGGAGAAAACTTGTAACTGTTCCCATAGTAACGATTGGTTAACGTGGCAAACGAATTGGCTAAATCCAAGTCTTTTTGTGGGTCCCATGTCTGAATGGCCACAAAATTCCGGTAATTATACTGTGAAACATGCGGGACACCACCAGAGATTTCATTGGAGCATCCCGTCATACGGCGGCCAAGGTAGAAATGTTTAGCCTCTAAGGTACACCCACACGGGATCTCCTTATCACAATTACAAGCCCTGATGTGCTGCAGGGGCAATTTCTTTGAATTGCACGTCAAATCCCACGTGAGGTGCTTATTTGTCCCAGAATGCATTCGAAAAACACCAGTATCGGAAATCTGTACGGCCGAAGGAAAAGGGTGTTTCTTAGTGTAGCGGAACTCGCACGTTTCACGTATCTCAGGATGGTCGTCCGCAAACAAGGCATAGGCACAGCTGTTTCTATGTCGTTTGTGCTGTAATATGGGTAAGCCGTAGTAACAAAGTTTAATACCAGACGAACCCATTGCCCTACAGGACAAGTATTGGGGGAGGGACAAATGGGTATAAAAGGTGAGGTCATCTGTTATAGCGAGGTAGGCGGGGTAATTATGTAAAATGGTGTAACCACCATCTTTTGATGGATCAAACACCATACCACTCTGTACCGAAACGGGGAAGACGTCGAGTCTATAGACAGGGACTAGTCCAGTCATGCGATATAGTGGGACCCGAACAGTAATATGTATGAATCTTTCCGTTCGGCCATAAATAATGTCTTTGAGTTGGTAATAAAAGCTTGGCGTTTGACTCAATAGTCGATAATTGGAATAGGCTGATTGGGTGAGAATGTGATCATTGATATGGTTCACTAGTTCCTCAATCATTTCCGTGGTGACCAGTTCGGGAGGTAGATAACCTTCAAGTAAGCGCTGAATTCCGCTTACCCAGGCTGTCTCGACTCGCCGCACGTCCATCAGACCAAGTCTCACCTTTTCCAAGGCCGGGTCTATTTTGGTTAATATCTTATCCATGCCTTTCTCCACAAAATCCATACGCTGATTAAAACCTGCCCCAGCCTCCAAAGTTTTTTTATGTAATTGGTTCATGGCCGTTCTTTCTGCATCTATTAGCTTAACTTGGGCGTCATTCTCCCTCTGTACGTCGGTGACACGAGTATTCAAGCTGGCAAACACACTGGACATAGTATGACCAAAGGCCACAACAGATCCTACTCGCTCATATATGCTAACTCCTGCCTCCCGTAAATGATTTTGAATGTCGCGTATGGCTCGAATTCCCGGCTGATGGAAGAGGTCAGCAAAGAATTGGGTTACCTTATGTAAGGGGTTATAGTCGGGCGGGAGGGAATTCAGCCATTCGGGAAGGTAGTTGGGATCAATCGAGGTCTGGTCTACAGATGATGGAACTTCTCGCCGGATTCGATGGGCTACCTCGTCCTGGTAATCGGCTTCATATTCCACCGCATCGACACCGATAATCTCATTATCTCTACTATGTTTCTCAAAGTTGTCATCCGCGTGTATCTCGTCTTCAGTAATGAACCAGAATGGGTCGACACTCCTCTTACTTCGCCCCATATTTGCCGATACCGTGGTGCTATTATTGTCAAGTTTAATCATTTGGAAAGCATGGTAAACATTGGTACGGGACTGAAACATTGTTGCTGTGGCTAAATCGTTAGTAGCTTCCACCAAATCATTAACTTTGTTACATACTTTCCACAGCGACAGAGTGGTACAGTTAAACAGTTGTAAATTCGTATACGTCATGTTAGGAATTGGTAGGGCCCACGTGTGTTCATAGAATGCCACACTTGAGCCATCGACGATTTGTCCTGCATGAATAAAGTCTATCCCATTAGCAGGCCGGCGTCTTACGTGGATATTAAAGCACTCTCCCGTAGAGCACAGATATGTATAAACAACTGACACGAAGCAGAACAAATGCATCGCCGCCATTGTAAATAATTTGTCTTTAGCCCGCATCTCCCCCCCCCCTTAATGTATTTAATGCTGATCAACTGAGAAAATAAAAACACCTCCACAATGTACATAGTAGCTCAGTCGGTTCTTTTTATTTTCATATTTTTTCATTTATACTACAACTGGACCATAGAGTGTTGGGGTATTTTGTAGACCCAGAGAATGATTTAATCAAGACAAAAAAAAAATGATGTATCCATCCACCAAGCAATCAACGGTAGGAGTGGAATCTGGTCAACAGAGGTTTGAATTCGGGTGACTCCATGGTCTCAGTGCCCAATCGCTGATCTTCACTAGTCATACACGGCAACTTGAAATGAAAACATATAATAACTGTTGCTAAATCATCTGTCCCCATACGTGACCCCCCATCCGTGACCGGGTCAGTGTCTACGTAACGGAGGACGTCCTTTAGGCGACTTCTCCGCTCGGCCTCCTCTCCACATAGCCGTAGGTTTTCAGAGCGATTTTGCACCTGAGTACTGTACCATATTGATTCCATGGGATTGCAAGGTGTACGTTTGGCTGCATTTATCACGTGTCTCACTAGGCAAGTGGTCGGAATCCCCCAATCAAATCGAGTTGTTTGTGTTATGCTGTGCGTTCTTCGCAAGGTGACAAACCTCTGGCCGTCTTCATCGGGTTTGTCAAAAAACAGGTGCGCCTCGTGGTGGCCAGGTAACTGTTCAATCAGTCCACAAAGCAGTGTCTGCCAGGCTGGTGATTTTTTACACGCAATGATGAGATGTCCCATGTCCACATGACTATTCCTTCCGTACCAGGCTACTATATGGGATAAAAGCACGCCCGCCAATTGATCGGGCGAGGTCGATGGTTTCTGAAATTGGAATTCCAGCGTTTCCAGGATAGTTTTGGGATCGATAGGTGTTGTCAAATGATGATTATTTGAAAAAGACATGTGGTAGTTAGGTATAAACTTAATCGCCATGGTTGGGTAGAGGTAAACCAAGGTAGATGGTGTCGCAGGCATTGCTTTCTTTGGAATGGGCTTCTGTGCCTTGCGGATCTTATCTTTCACTCCCCTTAGGTAGCCGCTACCTCTACGATTTTCCGACAAACGCTTCGTGGTTATCTTCCCCATACTTATAAAGCTGTATTAGGTACAAATCGAAGCAAAGCCTCGTATCATTTGAACTATCTGACGATGGGAGGCAAGTGACCCGTAATATTTTTAACAGACGCTCTCTTACCAGTGGAACCCCCAGGATTCAGGTCACTTCGCCTTTTTAAACTTCTATTGCCTTTTACCAATTTGTTAGAGACAGGCCTTGTAGATGGTTTTTGTTTGGAATTAGGTTGGGTGAACTCCCTCACAAAGTCTCCATATTGTGAAAGAGGAACACCCTGCTGATTTCCCAAATCGGGTCCAAACATGAGATCATCCTCTTCAGACCCACTGTTCTCCCCCCCCTCCCTCTCTGCCGTCTCATCATTTTTGTCACTATGGGCCTGGGTACCAAAGTCTTGGTTACCGACTGGTTCCAGCTGCGCGCTGGGGGCCGGTGATGTCGTTGATTGCTGCACTACTTGTGACTCGGGTAAACTTTCTAAAACACCTGTATCTTCATGTGAAGCTTCAAGAACGTAGGGGTCGGGCATCACTGGAATCAATGCATCTAAGGGCTGGACCATATACTCTTGGTCCCGCAGGTACCACAGATGGCAGAAGATTCCAGGACCGATGCTGAAAGTATAAGAGTTAATTTTGTTCACGCATGACCCCTCGAGAGTGACCATTTCTTCGATTTCGTGGGGATTAACGGAAACTCGACCAATCTTATAAAGAATGATGTCACGCCACTGGCGCGGAAGTACATTATGACAAGCTGTATTCCTACAGCACCTGCTTTTTATTTCTTGGACCACACCATAGTCAGTGGTAGAGACCGGAGCAAAAACAAAGGCCAAAGTGTATGATTGGTCGTATACGGTAACATCTTTGGTCAATCTTCGCCCCTGCATTACCGTACTCGGTCGTAGCCCAGTGTGCAACCTATCCCCGCCTGCAGTGGAAGAGCTCATGTGGCGACTTGATCCAGGGCCCAGAAGTAACTCATTGTTTGGCCCTATGGCCACATAGATATTCATTGAGTCATCAACTCCGTGTATCGATTCTTTCAGATTGAGGGTGCGGTCAACAGGGATCATCCAAGGCAAACTCATGGTACCAGTCACAGTACCATGGGCCAACACATCTGACTTAAACCGATTCATACCGGTCATAGGGGTGATGGTCTCGTTATTGAGTAGGCCGTAAGGGCGCATCCTAGACATCACAGCATGTACAGCACTTTGCTTAGCGTGTAAGGTTGCGTAGTCGATGTATTCTCGCCGCACCTTTTCTGACAGGGTGTCGGCCATGATGGCTTTCGCAACTGGGCCCATGTTTGCGAACTCGTAGGGAGGCACAATGGTATGTAACTGTTCTAAGATAGAAATAAGAGTCGCTGTATCCACCACACAACCGTCCATATTCAGCCCACTTTCCCTTGTAGTCATCAGACTGTTGATAAAGTCTTCGGGGTAACGGGGATTATATTCCCATAATAAGTTACAAGTCTTCAAATCGGCATAAATACCCGCACCTTTAGTATCGTTGGGTTTGGCTATATAACGCTCGCTCAGGATAACATGTTGGATGATGGCATTTCTCGGCACGTTTGTATCGGCGGGTACCCCAGCAACATTCCCTGTATACAAATTCATGGCGGAGTCGTCACGGTGGTTCAAAATTTGCTATGCAAGCAAAGACCTTGTTTTCAGTCCTCTCGTTTAATCTCCAAAAATGTTTAGGCTCATAACTCTCGCTCACCTTCTCGTATGTGGAGGATTGAGCATTTATGTGGTCTATTATTTGAATAGGCTATATACAAAAACAATTGAACCCGCCGACATGTTATGTCCGTTAATCAGCGGCTGTCGCGCCGCGCCGAGTACAGGCTTTGCCTCAACCATCACCCTCTGTCAAGCTACCAAACAAGTCAACTGCTCGGGGTCCTCCAGATGCTGTGAAGAATGCCGAAAGCTAGCAGACAAATCAACAAAAGATAGCCTCACTGTTATAAACTTCACCGATTCTAAACCGCACCTCGATACCGTGCAAGTTCCGGGCATAGGAGCAGCTATTTGTTTGGGCAGCTACATTTTTTTGCTGCTCTTGTCGGCAAAACGTACGCTGCTTTACAGCAAGAGTGTGTATTTTCATACGGCTCGCACTTTGATGGGTGTTTTATTAGTCGTAACGATGATTGGTTTATTGAGTCTTACCACATTCGTTTGGGCTTCAGTACCCCTTAACTTGACTTTCTTCCGCGATTGCGAATCACGCTTCATTCTTCAAATATCTTGGGGCATTGTGTGCTTCATAATGACGTTGGATTTTGTTGGGTCAATTGTGCCCACCACCAACGCTAAGATTGCTTTTATCAGGAGCAAGAGGAGGGCTGCCAAACTGCGGGGAGTATTTCTTCGCGATGACTGCTTCTCTGAGGACTATGAGACGTCCGTGATTGGCAAACCTCAAACCAAACTGGTCTGCGGAAAGTTTTTATTTACCAGCCTAGTGGATACTATTGGAGGAGTTGTTTTCATGTGGTGGCCCATCGTCATTGTTTACATGGTCGGAATCGGGAATGGGACCTGGCCAGTATTAATACGCCAGCTGAACAAATAATAAACCGACCCTTGTCACCTCCTTCACTACCCTGATCTTTGCCTCGCCTTAAAAGGGTAGTAATGGATCGTGGACGTCATATGGACGTATTTTTTATGTCATTTCCTAGGACCAGTTACAATATTCCCTAGGAGACATCGTACATGAAGGGGCAAGAAAAAACGACTATTACCCAATAGCTCAGAAAGATATCGCCAGGCGTGAACGCAGCGCGCTTGATGTGGGGGAGTATTTAAGTTATACTTTGTATCGTTGGTGATTGAAAAGAGCTCTTGGTAAAGAGGACGATAAATCAAGTCATAGACGCGTGACGAATTAAGTCAACGAGGAGTGGCTTATGACGTCACATAGTATATGGTTTATAAATATCAGATATTACAATAAGGCACCCTTTTTAAGGGTACTGGTTCATCTGCCGACACTTCATTCGTGCACCCTTGACCATGGAGGTTGACGCTACTAGCACAAGCCTAGAGGGTGGTGATGCGGGCACTCTCTCCATTGATCTCAACACACAGCCAAATGTGACCACCAAAGATGTCAATGTCGATAGTGAGGATCAACTGACGCTCGAAATAGACAAATTGGACGAGTTTGAATTTTTGGAAGAGATAGAGGAGGCGAAATCCACCCAAGCAACCGCTGAGAAAACTGCTAGTATGCCTGGTAGAGAAGCCAGGCCTGCAGAAATTTATTCTACCTACCTCAGAATGCAACAATATTTGAAGAACAAAACGTGGCACCGCCGGTTCGGGCACTACGCGAAACTCACACCGGATTTCACTGATTGGGCTATACCTCCCACCATTGTGTTGCGTGAGGAAAACGATTTTGATATTGACTTGTATCCAGAACATTCTTCCTGGTCACCCCCTAGCATCGAAATGATGCGTTTTATAAAATATCCGACCGATGTGACGATCTCTGTATATGAACAGCTGATCGTGAACGATCCAGATACCTTGCGAAGACTACCAGCGCTAAGCGGGCAGCGACTAGGAGTCTGCGATCTCAAGACTACTGTCGGACATTTGCTGATTGCTCTCTTCAGGCTCTTAGTAACGAATGAGATGGTGAGAAATTACACATTTACAGCACGAGATCTACAGGATATATACGTGAATAATCGTTTTAAGTCTCGGGGGGAAAGGCCCAGTGTACCCTTTTCTGTTGGTCGTCCCAACGACAGGACCCGCAAAAACCTACACCGGATGGCTACACTGTCGTTCCATAAAGAAGATAACGACAATTGTGTAGACAATTGTGCAGAGTGCTGCAAAGATCTTCCCACAGTGAAAGCACTTCGTGCGTTAATGGACACTACTCCCGCCTGCAACCCCGCGCCCCCCAATTACTTTGATTTTAACGAGAGTAAAAATGTAGTCCTTGACACACAGCCAGGTCATATTGCTGGGCGTGAACGTCACTCCAGGCACCAAAGAAACAAGAGACCGTCCAGGGCCGGATCTCAGGACAGCTCAAGACGAAGGTACTCGAACAAAGACAGACGAAGAACGTCTACCACCACCCAACGCAATTTCCCAGAGGCAAGGGAAGATAAGTCGTCTCTTCCCCCTAGACCCAGACGACAAGACAGCGCTACCACAGACGTGCGTGACCACATTATGAGTCGCGGTCAACATCGCTACGAACATCAAATAAACAGGAGACGTTGGAACTTTAGATCGCCAGGGAACTCAACACGCTATAGGGATCGCTTTTCCCAAATGTCTCACCCCCATCGCTATTCCCCGTATGAATGGCGACGATGCCATCGTTTGCCCACAGAGAGAGGAAGACTGTCTACCAACACACGCCATTACCAAGGGGACTTTGAAGATGTGTCGGCAATCGAATCTAGCGTGAACGGCGCCCGCAACCCTTCACGACTTGAGCAGACGGGAAGTCTTTCCATCAGACCCAGACAACAAAACAGTGCTGCTTTTGCCAACGTTGCCACAGACATGCGTGACGAGGACCATCGTTATGGGCACCTAAGAAACAGGACACGTTTCAAATCTAGATCTCCGGACAACTCAACACGCCATGAGGATTACTTTCCCCGAATGTGGCACCCCCATCGCTATTCCCCGTACAACTGGGGAGATTGGTCACATTATTATCATTATAAGGCTTAGCCGACATCATCGATCCGCTACGAGATTGTGGAACCAACAGACAGATGAACACTGAATTCGACACTATGAATATTCGCTACTTATTGCTCGAGCTATCCGACATCCGTCGCCTTCACGGATTGTCCTATCCTTGATCTTCAGGAAAAGGATCGCTACTTCACCATACAAGACCAATACGTGGCTTTTATCCGCTTCCTTATTGTCGGACTACTAGAGTGTGGCGGTGATAGCAATGATAACAACAGTAAACGGCATGAATATAGCTTGATGTTATGACCACGATAGCGTCACCCCGCTCCAGCTGTGGCTATGTGTGATACTTAATGAACTTTTAACAATTAGTGTGATTTGTGCTCTATGAAACTTATTATGGGGTTGTTTGGATACGCATCTTTTGGTATAACTACTTTGGCTGCATGTTTAGCTACATATATAAATTAGACGAGTAGACACACACACACACACACACACACACACACACACACACACACACACACACAGACACACACACACAGACAGATATATGTACGTGTGGTAAAAGTGATTGCTAAATATAAATGAGCTATATACGTATTGTAAAATGAATGTCATATAGTCTTAACTTACCTTAGATCCTCCCGCAACCTTGTTGCGTATGTCGACTATATGCACATATAGTCTAAATATATATATATATATATTTATATATACGTGTGTTAAAAGTGAATGTCATATATACACATATGGTAAAAGTGAATGTCATATATACACATATGTTAAAAGTGAATGCCATATATATACGAATGTTAAAATAAGTGTCGTAATGCATGTTTATCACCTTTAGGTAACTGCGAAATTGTAAATCAAATTGCATGTCTGCCATTGAAGCCCGCAATTCTATGCTATTTCTTGCAAGGACGTAATAAACCATTCATTCAGGCAGTCAGTCATTTATTCATTCTAATGAGAGTCTTATGGGGGGAAAGAAACAAGTCTCTTTTTTTACACGTTTGGGGCACGCGCGGGGAGGAGCGGGTCACGGGATATAGTTATTAGCCACTTTTTACATATATGCTCCCTTATAGATTCTTGATTATGGATAAACTCATTAGTCTAACGACAATTCCGCGATTAGTAAACGATGCTTGTTTCAAACAAGCATATGGCGATTCATGTAATTGGGAACGTGGATATAAAACTTATGACGAAGACGAATTTGGCCAATGGCTTACCTCTATGGGTGGTGCTGGTAACGATGGTGACGGGTGCTCCAAAGAATCTCGCCAAGCTTATGACAGGATTGTAAAATTTCTTCGATCCCCCGATGCTACCACACGAGACTTGGTAAATCGTAAGGCGTTGCTGGATCTTGGTCTGGATCCCACAATGGTCAGGGATGCTTTAGGATGCTTTGTAGGTGGTCCTGATGTACCTGTAAAACATATGAACGAGTTTAAATTGCGTCACGTGGCACAAATGGCCTTATATTTGAACACTGTAGGGTTAGAGTTTGGTAATGATCTCATCAATGTAATTAAGACCTTTTACACCAGCGCACGAGGGATGGACGACGTCATTACGGGTAAGACTACGGTCGGAGATAATGCGGTGGTCAACAAAGTTTCTGAGATGGGTGGTTATCAAACTTATGCTTCTACTATGACCGCGGAGCAAATCCAAGAAATGACCAAATCATCCCGACAAAGCCACATGATGAACGAATCTGTCAAGACCAGTGTACAATTCACCATGGACGAAATGGTCTCGGTCATTTGTGAGCTGGTTAAACTTCCTACGATAAACACCGACATCATATTCAATGCCTTGTCTTACGAGCTCTTGGAACCCCGCTATATGACCGATCTTTTTTATGCTGCCGTGCGACAAGTCGAGGAAGTCTATGAAGACCCTGATCAAATCGCCATCCTGGTCTCTCAGATTTGTAACCGTCCAATTAACATTTTGGGAAGCAATCGCATGGCAACTTTTCGAACAGAGCTTTATGATATGGTTATGCCTCGCCGTTTTATTCTTGTTCGCCGAGACAGCACTCCCAACATGGACCATCTCTTGAACACATTGTTAGGTGCTTCATCGGCTATCGTCCGCAGTTTCTATGAAATTTGTAACTTTATTGACTTTGACGGACTGACCAGTAGTGACGAAGTCATAACCCGCATCCAATTACTAGAAAAGACGGTGGTACGTAACCTCAAAAAGTACCCCACCCCATTGAATAACTTTAGCAAAAATTGGACCATGCACGTCGAAGCCAGTATCCGCCCACGATTGATCGATGAATTCAAATGCCTATTCGGCACTCAGCAATGTTTTCTCATGTGGCTTGAGTTATGCCGCCGCTTTGTGGACTTTTTTAGGTATACCGATGTAGGTAACCCTTTTGAGTGCCGGGTGGTCGGAGACCACATAGTGCCCAATGAACAGCCTCACCCCGACGCCACAATGGGAGATAGCCATCCGTACAGAGTTCTTCCCACCAATACAATATACTACGACGGCAACTTCTATTACGGCTTTTGGGAAAGGGGCTATAAATGTCGGAGCTATCGTGGCCTTCTAGCACGGGTCTGGTACGATGAGTATTATACAACCCTGACATGAAATCCATAGATGACTCGATACTCATGAGGAACTGCAACCAAAGGCGCATGTCATACCTTCAAAATACAGACACTGTTATTCACTTTGGCACCGTTTGTTAAAATATAATGAAAAAAAAACACATAGTGACATATCTTTATACTCCAACTGTGTTTTATTTCATTTCATTTCATTTGATTTGATTCATTAGTCCAGCTGCAAGAGTGAGACAATGTAGAAACAAGTCCCTGGCGGTGCGCGTTTCAGATGGTGGGAAGCTGTTGGGATAATGGATATCTGGGATAATGGATATCGGGCGGACTTGACTCACAACCTCTAGGCAGCTAATCAGTAGTGAGTTGCGGCATGGAATGAAACGCCGTTTTCATATTCAACGTCTTGTTCTCCATTCTCCTGTTGCTGAGTCGTTGGTTCCCAAGGATGGGTGAAGTAGGAATCTGGTGTATCATTCAATGCAAAGTCGAAATGCTCATTCAAAGGAAAGTGGTGGTGCACCAGGCTGGGATTATGAATTACACCTGATACCTTCAAATGTTTGTTCTGCTTCAGTCGGGTTATTGGGAGATCAGTCTGTAAGACAGCTTGGATGGGGTGAGCCCCATCTATCACGTCGGGGCGGGAGTTGAAGCACGGACACTGTACTGTAAATTCGTCATCAACTGTGATATACGTCGGCGCGTACATCGGGACTCTCGTCAAGGAGGTAAAGCTCTGTAGAGGTGCGCGGGAAACCGTTTCATACATGCTGCTTGGATGAATGGTGAACTCGATCCAAAACTCCAACGACCTGGCATTGGATTGAAACTGATCAAAGATGATCGTGTCAATATAGTTTCCAATCTCTTGCATGGTGACTTGAATTGGAGCGTTAGGCAGCAAGTGTGGCAGATGCGTCTGCTCGCTGCATGCCTTGATCTGCACATCCTTGTCTCGGTTTAACGTGGTTGTAAAATAAAGGCCTTGCTTCCGACGGCTTCTGCGTAAAGATGACATGGCGATGTGCTGTAGAGCTGAGATGATCTGGTGCCCGAGGATAAGTGATAGTGAATTGATAAATTGGCTGTAGCGGAAGTCACGTGATGAGAAATTGATTCATGAATAAAACAAAATGATAATGAATTGCTATTTCCTGGGAAGGCAGCCGCTGAAGATATACCGGCCTGGTCTATGCTTGGAGAACATCACTTATCCTGAAAGACCGTCGTGATCAGACCGTACGAAATGGAGCTCTCAAAGAGTGAAATAGAAAAAGCGGCTGAGAGGCTGGTAATCTGGACAGCTACAGCTAGAAATCGCGAAATTGTGATTCGGGTGTTTGGGACCGCGAGACCGTTGTATTTGCCATTGTTGGCGCATGAGACACCACCCCTCGCTCTGAACGCCACGTTAATCGCCTACGATGCGTTCGGGACACCCTTAAACAATCTCTATGGTGGGAAGATGCTCGATACAAGGCGATTAGATGCAGCCAGATTTCTCTGGCGAGAAGGGGAACGGAAGCTTGTGCACGAGATCGCTTCCTTCCTCTTTCCGAATTATTACGGGGAGGACAAGGGGGAGAAATGTAAGGCAAATTATGAATTATTCACACACCGACTCTCGTATGCGTGTCGATCTTTGGCCTTTGTCCTTCGCGTTACATGGTTCAACGTGGAAGACCGCAACCTAAAACATCATATTGTCATGAAAAGTGCAAAGCTTTTCGTCATGGGAATTATACCTTACAAGGAACGGGGCCAGACTCGCTCGATTTTGGAGCAAAAGATTCTCAATTTGACCAATCCCAACAATACAAATAATTCGACTCCTACGTTTATGCGTTTTACATTTCCGCACAAGAAATATGCTCAATGTAAGCGTGTGGTAGGGGGCAACATCAGTTGGTTGTTTACCAAACAATTCGAAGCAGCAGAGGACGCAGAAAACATCTATAGAGTGATCGAACCATGTCCAAATTATGCCCGCCGGGTAGCTGTGATTGACCTATTGTTAAATATGATGACTGAGCTTGGTCAGCGGGAAATTCTTTACATGCTTGACGTTTTGGTCGATCGACTTGAGAAAACCAAGTCAGCGGCCACTGATGTAGACCTGTTGCATGTACTAACTATAACCTATGAGTATGGTCGCGCATTACTCACGCGTAAGTTAGTGGAAGTTAATCAGCCACACTGTTTATGTCATGTAAAATGTAGTGGGCAGACGGGAAGATACCCAAGGGTGGAAGATGCCTTCTACGACAAGGTGTTAGCGGTAAGAGCATCGTTGGCAATTTGCGGGGCCTGTCGACTGGCGCCAACAGTAGACAACACGACCTCGCGCAAACCGAGGCGCACCATAAATGCTCATAATCCAAAGTTGACAACGTGTATTCTAGACCGGAACAGTGCCTTCAAGCTTATTCCACTGTACACTTTGCGGGTAGATGGGTCAAAGGTGACCTACTCACACATGATCTATTGCACCAATGCGGGTAACATCCTAGCGTCTGTTTATGGTACTACCCCAGAAGCACCCGCAAATCAAATTTATGGAATGTGTTTTGGAGGGCATAGGCGATGCTGGCGGAATATAACGCGTAGGCTACCCACGAGCCTACGTAACCCAAACAGCTCAACAACGCTCTACTCTGAGACACATAAATGGTTCAGATGCAGCTCCTGTACTAGCCAGAAGGTCTTTGATCCCAATGTAGACATCCCTTGGGATGCGGACATTCAGAAAGATACCTGTCTTGATTACATCATGACCAAGAGTCGACTGGACCGCAACCTCATCGATGGAGATTGGGCTGAGTCCGTGGCCAAGTATGCCCCCGCGTCATGCAGAGGATGTAGGGCGGCAGCTATGTGTCATCACGTGAGGGAAAACATCGTCAAAAAATGTATTAAGGGTGGGGACAATTTCAGTTTGCTATATAAGCGACTAATGCAAGTCCTGGCCGTCCAACAATGGATTCGAGACAATGGGTTTCAAAACTGAGGCAAAATGTCAAGCCTCTCATAGTCGTACCAAAAAGTTACAGGCAGTCCATGTATGGCGTTGACGGTGGTTTGGATCAACCCATTGACTACAAACCTTCGAGACGGAGCTATATGTACCAAACGCGGACGGGAGAGTTAGACGTTTATATCAGGGGCAACATTACACCTCAAGATGTCAGCGCACTTACACTCATGGCGCAGCATTACACTGGTGTACCCCCAGCAACAGCGACCTTGACCCTGAGTGGTGATATTCTTTATCTTCATATTGACCACGCTGTGAGCTATCTGGAGGACGAGAAGGAGTTGCCGGCTAGACTTCAGCAGGTCTATTTCACTGTGAATCAGGCCAACATGATATATTCACCTCTCCATCAAAAGCTATATACCCTGCCCTTTGTCTGGACTATGCAAAGAAAGGATCCTAAAAATCCACCTACTCTGGACTTGGCTGCTCTTCCGGACTTCCGTCTCTGGGAACATGCCCCAGACGTCAGCCTCCCATTTGGGGGAAAACAATAGCTAAATCCCCCGTGAGAACAAGAAACAAACAAACAAAAAAAGACAATATTCAGCAGCGTACGGGGGGTGTGAGAGTTAACTGCCCCAAGAGAGGGAGTTTGTATTCGACGCAGTAGTACGAAAAAAAAAGAGATATGTGGTAGAAATTTTATTGCAGCATAAAATGAGCAAACAGCGATCTCCCCTACTTGGGCTGTGTGGAGTCGCGTTTTCGCATAGTAGATGTCTTCATAATATGTAGTTGTTAAATGCATGATAAATCGATGTTAATCACCTTACTATCCTTAAGAGATCGGGAGATGTCTTTTTTGGAATAAAGTCGTACAAGGTCATGATGCACTGATGTAAATCTTTATTCACCCTAATAATAGCATACACCTGTTTGTCGCTTGTTGCCGCTCATAACGTTGTGAACTGGGCAAAGAGGTCTGGTCGGTTTATCACGAGGAGACTGAACCCTGCATCAGAAGCGGATGTAAAAGACCCGTATTGTGCTAAGGCGACATCTTCAGATAAATATCTGATGCGACGAAACCCGCCCTGATTGTGATTGTATCCAAATAGGCTACCCATCACTGTATATAAAAATAGAGCGTGTTGTGAGGACTGAGTAACGTCACTAACCCAGCGATTCAACACTAGGGGAAATAGAAACGTTTGGTCAAGGTGATTGGTATCTGCTGTTAAAAAGGCGGAGAGTGATGGTTTGTAAGTGTCGCTTAATACACTTACAACTTGCGATTTGGTTTGGAGTGGATTGTCAATGGGTGTAGTGACTAAAAGTAGATTGAGGCCATGCTCGTGGGGTGGTTTTAGATTAACAAAATAAAGGTGCTTGTGGGTGAGATGAACATAATGTAAGCCCAATACATAACGCAGCCAGCGACATTCGTATCTTTCGTCTACAAAGGCGAGAATAGGGTGTCTTTCTGCGTTTCGCCCAAACAAGATGTGACCAGAGGGCATAGTTAAAAGACCCATATATCTCGTATAATTCCAGTTGGTCGACTCTGTTATGTCAATCTTGTGCATACTATCGGGTGAATAAAAGTCCACTTCGACGCTCATCTTGGTGGGGGAAGGTATGGTAGGACGGGAATAAAAATATTTTTCCACAAGGGGTTTCAATAGTTTGATACCTGTTTTCAGAACGTTCCCGAAAGTCACAGGCTTTGTGGCTTCTTGAATCTTGTATAATTTACAATGTTTGTCCCAGTGGCGCACCGCATACGCCACCATGTTTTCGCGGTCTTCGGTGGACTTTCGTACTTTGAAGTAAGCGCGATACAGAGAATATATGGCCAAGGCAGGGGGTAGCACGTCTATACAACGGTCGTTGGGAGCGGTTGCTGTCGAACTAGACCCGTCTTCTTTATTAGCTTCTAATATGCGAAGTGTGTGGTTCATACTAGGTTGAGGTTCGAGATTGGTGTCCCGGGCACACATGCGACGGACTTCGCCTTCAAGAGTGATGAAATAGGGTGTCCCATTATAGTCTATCCTGGATATGGGCGTGTTTGCTTTGTGTATGTCGGGGAGATGTACGCAGTCGGAAACAGAGATGAGTGCTTTGGAAAACTCCTGCCATAGAAGATTGTGCTGCCCAAGACTGACGGAGGGAGTGTACCCTTTAAACCGATTTCCTCCCCATCGATTTTTACTGTATAGATTAAGAGAGACATAATTGAAGCGATCGATATCACTGTCCCTGGCCGTAATAAGGAGACTTAAGAATGGAGCAATGGGGTGGGTAACCTGGCCGAGAACTGCCTTACGGACAGTCTCTATGGCGGTAAAAATCTGGGTTAAGATCACCATCTTATCCGATAGGGTCAAGACGATGCTATAAAGCTTGACAACGCAGGTGAAAACTTGGTACAGCATAGGTTGATTTTCGTGCAAGATAGCTTGCCCATCCCTATTAAGCAGCTCTATGACTCTTGCCTGATGAAGGCTTAAATCAGTAAATTGTGGGATGCTAGTTACCTGACGGCGCTTTTCGTCATATATGATGTAATGGGGTTCGCCATTTTCGTAACTTTTGTACAGCACCATGACCCTGTTCCCCTGGGCTTGGGGGTCGGCATACTCTTCTGCCGTAATATTTGTCGCGACGATATTTCTCATGAGAAGGTCAAGGGTCTTATCAGTAACTTCGTTTCCTGTAGGATGAGAACCGTAATAATCAGTGCTTTCTGGGGGAAGAAGAGGGCGTTTAAGATGGCGCAGATAGTCGTACAGCCATAAAAGAAGTTCTCGGCTCTTATGGCAGACGAGTCCAAATTCAAACAACACGTCGACTGGTCTTACGTTTCCTTCTGCAGCCAGCATACCAATGAGGCTCATGTCGGCCATGGTCTGACTGTGGGGCAGTGCTAACCTAGCCATGACGGGCAAGAGGTATAGGGGTTGCGGTTGATGCTTGATAAGGATCTTACGGTCGACAATATTTGTCCACGAGAGTCTGGGGACGTGCTCACCCTCGGCGACGCTGACGTCAATACGCATGTCATCTTGTGCCCAAACCTCTAAGCCAGCATATTCATATGACGTGTCTTTAGTCTGGCGCACCTTAAGTAGGTCAGCCATATAATCGATGTGGTTAAAGTTTAACGTACTCAGAATGGAGTTTGGATTAGTGAGCGAAATTAATGTCAACACTTGTTGGACTCGTTCGGCAATTTCTTCTTTTGATTTCCCTTTGGTGAGGAGCGCTTTTGTACAGCGAGGGATTACGCTCTCTTTCGCAATTGCAAACTTCATACCAGCTTCGCCAACAAAAGAATTCGTAATGCTCCGCTGATTTGCCCATATGTGCGGTGGGTCTGGGTACATCATGAGGTGAATGAGGACGGCGGTGAGCTGAGCTGTTCGTGTATTACTAGGCTGATTTTCCTGGGGCAATATGAACGCGTACACATTATGGTCCTTTAGTGTGGCTACTGTGTACTTACAATCCCCGTCCCTCCACGTCTGGGTGTCAAAATTATCTAAAAGCCCGTGTTGCCCCTTTTCAAGAGCCATACGACACCAATCTATAGCACTATGCGACGTCAGCGACATTGCTTTATTTTGGACCCATATTTGGGTGAGCACTTGCGCCGCTGTTATAGTATACGGCATGATAGGAGCCAACTTGAAAGGTCGGGCGGTCTTTTCGATAATCATCTCTAAAACTCCCCATATGATGGCAAACCCGACATCCATATTTTCTGTATTCGGTACGACTGCGCGCAAGATACTGAACAACTTAGTGCTTTTGTGAAGTTTAGTCGGGGGTAGCCTATGCGCGGACAACGTTTGGTCTGTTTCTGCCAAGAGATTGCTGACATCAATATCATCCTGAAGCCTATTTTCCAAACGTTCTTCCTCTGTCCCAACAGTTTCAACTTCTTCTCTTTTGTGTATAGGGATGGGTGGTGCCTCGGTGTTGGCGTTACCTACTGCCCACATGCGATTTGGGAGAAGAGTAGCCAGGAGGTGTTGACTACCCATCAGAAAAGAAGTCATACAATGTGATGCGTTCAGGCGCCCCCACATGGTCGCCGAACACCGAACAGCAATAAGAATCGACTTGATGTCGTCATCAAACCCACTGCTAGCTATGGCATGGGTGGCAATTTGATTGGTTGGGTCCAATAGGAACACGACACCAGAAACACGCTTACAGCGTGCAGACTCTACCATTTCATCTTGAAGTCGAGTTGCATAATTCTCCCAGAATGACCTCATGTTGAAGTAGGGGGCGTGGCCATTTGACAACCTATATAAGGGGGATCCAAATTCATTTAGCGTGAGACCACTCGCTGCTCAGAACAAGTAAACCTTTACCTTTGCACGCGCACCAAATACTGAAATATGTCCAAGACCAAGTACGAGATTCAAACCGACGCGTTTGTTAAAGACCTGGAAGAGGTGCCAGGCCTTTCCCAAGAATTTGCCGTCTCATTTTTGGATGGTGGTATAGTGGCACTGCACAAACGAGTCTTTGCGAATGTAAAGAATTTGCAACAGGATGTGATTTATTTTGAGGATTGTTGCAGCATCAACGGACGAGGCACGGCTTCATTAACCCATGTTACTCCGGGGTCATTCCTTCCCAAACATCCGTCTAAAGTGGACCCTCTGAACGCCAAGACTATACAGAATCTCCCTTACATGAATCGGGTAGTGGTGTTGAGCGGCGGAGACTACTTAGATAAATCAGAAACTCTACTGCCCTCACCTATGACCGACGACAAAATCCAGACGTTTTGTAGAAGTGTGGTCAAACAGGAGCGACCGCGTGAGTTTTTATCAAGCGCGTACGGGATCTTGCAAGCCATGGATCATGCCGTGCTTCCAAATGTAATGGACACCATCTATGAGCAGTACTTTCCTGACATACCTGAAGGGGAGAGGAAAGATTACCTCATCTATGTCTTTGGGACCGCCGAGGTCATGGCCTCCTATGTGATTAGCGTGTACCCTAGAAAACTCGAGATAAAGGGGGATAGGTCTGCCATCTTTGACCAGCAGAACATAGATGACACGGTGTATGTTCATCCTAGCACGCTCAGGGTTGCAATGAATAATAAGCGATTAAACATCGAAGGAGAGCCTCTTGCCCTGGTAAAACCACTGATCCACGGCACCAACCGCAGCATGATACGTAAGACAGAAAAGGAGGTCTTTGATAATATCCTGGGGGTCACAAAAAGAGACACCGCCGTGGAAGAATTCAATAAACTACATAGGGACGTGTTGTGTGTTGATCAATCGGAATACACAAAGCTACCTAATGATCAGTTCTTGGCCAACCAGATGGCGTCTATTGTGCTTAGCCACTTTCAAACCCCCTTTAACCTAGAGGTTGAAGTACCTTCTCCAGAGGTAGCCCTCAATGCCAGAATGAACTTCGTTCTCAAGACTATGATTCGTTGCGAGGAATCGTTCAATGGCGTGGTATCTGCCCACGACGAATTGGCGGCAGCGGTGACGGGTCAAGTACTTTGCAACCAAATGTCCCCCGGAGCCCTGATGACGTACCGAGACGATGGAGACATCAGCAATCCCAGCAAGCAGATGGGTAGGTTGGGAACACAGTTTCCTTGGTTTCAAACCGACCGAACCATAAGCCTGATGAATCGAGCTGGGTTTCTCAAGTACATGGATGAAAATGAGAAGGAGATGGACGACCAACAGCGCGCCATGTCTGAATTAGCAACTGCCATGGACATGACATCGATTCAATTAGCCACACTGTTTGACTTCTACAACATTTTTAGGGCGGAACAGTTCATCAGCAAAACCCAACTGTTTCGAGATAGTGGAAACCCTTTAAAACAAAAAGATGAAGAAGATCTCAAATCCCAAACGGTGAAGATGGGGCAGTCAATGCTTATTAAAGAACTGGACAGGCCCCCGCAGCGAATTTTGGCTTTGTTATATTGCGACCCCAATATGTTCAAGAGGCTGTTCCTACAGTACGGGATGTACCTGCTAGAGAACAATCCCAGTATGGGGCGCGGCGTGCCGAGCATGAAGCACCCAAAGGATGATACAGAGGAATGCAACATTTGCAAGATGCCTTATTATACCACGATTCAGCCCACTGGTGATGAAGGGATATCCCGGGTTGAGTTCTGCATGTGCTACTTTCATATGAAAGTGGTGGGAAAGCTTACAGACATTTTGGTTAACAACAAGGAGGCTGTGGGTCAGGTAGAAAAGCTGTATGATATCAAAGATTCCAATCCGTTCTGTGGGCCAATGACATCCATGAAGTTATTGTTTGCCGTGAGGGCCGCAACCTCTCTGTCACGGATCGGTGACTTTGGAGGCTGCAAACTCAAGCCAAACAAAGAAGATGGGTTCGGGATGCGTTTTAAGAGGAATCAGAAAGCCAGAGAAAGGGGGCAAGCTGTGACAACAGATAAGAGTATCGAGGCACATGGCACCAATTCGAATTTGGCAAAAACATCGTCTCACACTGAAGCGGTCGATAAAAATAGCACGATCAAAAATGTCGTTACTGAGCAAACTGAACAGAACTCGTCCACGTCCTCCAGTGGTGGTAACGATGGAGGTGAAGTAGCGGCGGGACCAGCCCCATCTGAGAATAGTGAAGCACAGAAGAGTGATAGTTGGATGGAGACAATTGCAATGAATCAGATCCTCGCAAATGTTCGCAGAAACTTTCCCTCCATGCTTTCAGAACACCAGTCGACTGTTGAGCCTGACGCCACGCCTTTCCTGAATTACATGAATGAAGTTGTCAGAAAGCCAATGACTCAAGATTCTGGCGCCGTCGAGTGTGGTACGGTGAGACTGCACCCATTAAAAGCCATTGTCCATGCTTTTACCACAGATGCCCGTTATAGTGGTGAGAGTACAGCACTTTTTGTCCAGCATGGGAGCTATACCACTTCGGGACCTATCGGCACTGGGAGGGACTCGAGGAGTAGTCGGACTCGAGCTAGAGGAGAAAGCTGTTGGAGTGACACATCGGCGGCCTCCGAGGCTAAGAACGGAAATGGTAAGAGAGTAGCCGCTACTCTTGGTGATGACGGATTCAAATGGCAAGAAGATGGCACTGCTACGCAGGGACCCGATGCCAAAAAGAGCAAGCTGCTTGAGGTGACGCTGATGAAACAGGAGATGGAGAGGTTTGTTCGCGCCGTCACTCACGCATGTCTTGTGAAAGGAGTAAAGGATAAGACGATCCAAGAAATGTCCAAAGACGAGTTGGTAAACAAGCTGTCACCTGAGATTGTCGCCCACTTAAACCAATGGGGGGCTCTGAGCAGGCAGGGAGTCAACGTAGGTAGACTTGTTAGCGACATGTTTAGTCGCTACTTTGCTCAGGTGTTTTACCCAAAGGCATCAGATGGAGTGATTGACAGGATGCTCGAATTATATCTGGATAACAGTGCCACCACCATCCGTGAAATTCATGCTGATGTCGCCAAAACTCTGAACATGACTCCAGAAGAATTAGACAACAACGCCTTGTCTGCTATTAGTCTATTCTCTTCTACGGATGGAGAGCTAGGAAGTTGGTTGGACCCCGAAACGTTGGGTTCAAGCATCTTGAAACGAAGCGAATTGTTTGCCTACTATGCCTTGGTGCGATATCTAATCAATGTCAGGACCATCGCCAACCGCCAGCCCCAGACCTTAAACAAGCATGTCGTTGAACAATACATGACGCCCAAGGAAGCGCCACACCTCAAACGTATCATTGCCCAGGTGCCAGTCTACCTACCCAAGCAGGATGCTGGTGGTACGTGGCGCTTGGATGAAACGGCCTCCACCCAGCTGACAACCCGGGTCAATGTTGGCATGCCTCTGAACATGAAAATCGAAGTTGTACAAAGCAATCTGGATATGGATGGTAGGAAGAAAAGGGAAATGGATGATGATGGATCTGGGGACAAACGCGGCTATACAGAGGCGTCTGCCGAGACTCTGAGGCTATCTAGTGGGCAGGCGGTGGCTTGTGATGCCAGTAAGACGTTGAAGCCATGGCCTCTCTTGAAGTATTCGGAGAACCCGATGAACAGCAAAACTGCCCGAGAACCTGGAATTCTATTCAAGGATTTGTGCACGGCTGCCAATAATGTTAAAATGCATTGTTTGGGGTTACCTCATACAGTGAATCCAACCATGGTTGAGAACGGGATCAAGTGGTGTAGTCAGTACCTGGACCAACGCCAGGATGGAACACAAAGGCAGATGTTAACAGGTCTAATTGATGCTATGATGAGGGATTTTGAGGCAATGTTCGAACCAATGCTGGAAGTCTTGCGTGTGACTAGGGCCATCGTTAAAAAGTATGAAATTGCAGACGCGGCAGAGAAAATCGGCAGGGACATAGACACGCTATCGAGTAAAATTTACGACAGGAACAAATTCACAATCTCTCGCTTGAGCAGACTCTTCAGAAAGAAGCCTGAACTAATTGCTCCTTTGCTGATCATGATCACAAGTTCTGAGATCTATGGAGCGCCGAGAAAGCTTGATATAGCGCGCTGCGACAGAGAGTTTGAGCGTGACCACGACTTCATCAAAGGGGTAGTGGGGAGCTGTATACGACTGATTAACGGTAAACCGGTCAGACCCAAACCAGGAGGCGATCCCAACCCTAAGCCGAAGGAGATGGACCATGTGGCCGTTCATACGACATATACAGGACAGAATATTCTCAGCGGAAAGCGACTGTTGACCGAAACGTACACAACGCAGAACATTGCTCGCAACATGGTGCTTTTGGCGCAGGTGAATTTTACTTCCTACTACACACAATATACAAATTCAGACAAGGCATTCAGCCGAGTCAAGGTAAACGACACCTTTCGAAGGAACACTGTCACCGCAGCCCTTGCCGGTGTGCCCCCTTCTGGTACGCGGAAGGAGGTGAGTTTGGTGATCACTCCTCTTGCTCACTTCCCTAATGCCTGGATGAGAGGAGTGGGCCACGAGCAAATCCTGGCTAAATTGCTAAAGGGATGTACGATTGGTGAGTTTGTCTCCATCGTTTGGTCAGGGAAACCTAATATCAACAAAATTGCCAGATATCTCCTCAAGATTACGGGAGAAGTGCTGTTGCCGCGAGATAAAAGCAACCCAGACATCTTGCATCCTAGCATTGGAGAAGATGAAGTTGGGAAGGTACTGACGGAACAATTTTGGCCGAAAACGGACACGGATATTCCCGCGTACAAGTCTTTCTCTGAGATAGTGCCAAGACTACACAAGATCATGCGTGGCCAAGACGAGCGTCCGGTGATTGAAGAGACAGTCAACATATATGAAGAAGATGACGGCGAGAATTATGATGATGAGGATGATGATGAGGATAGGTTTGCAAGCCTGGCAGAGTTCATGTAGGCTATCGTTTGTGAGGCAAGATCGTAGTACTGAACATTGTCTATGGTGCCACCATAACAAATTAGAAGCCGTTGTGATATGGACCACGAACAATATCTTATAGATAAAGATGTGAAATGTATACAATAAAGCTGAATATTGGAGACTATGAATTGGGTTGGTATTGTGTTTGTGACTTCACTACCATCAGTAGAATAGGGGAGGAGGGTCTACAGGTCACATGTGATTGATTATACTCCAGGTCTCAAAAGCACGACAGTATTGATGCGATATCTGATTGGAGGACTGCTGAAGTCTGAGGTCCACTAATTGAATGAGGTAATAGGTCAGAATAAGCCAGAATAAGCCGTTTATTGCTTTGAATGTCGAGTGTGATGGGACCGGTCTGCCCATGGGTGGAGGGGCGCCAAAAACACGCCTATATATATATATATATATATATATATATATATATATATATATATATATATATATATATATATATATATATATATATATATATATATATATATATATATATATATATATATATATATATAGTGAGTGAGTGAGTGACCTATAGGGTACATCTACGTCATCGATTTCGTATGCAACATACTTAATCGGAAGTGAGCGTGTCACTGAAATATGTGTAGATGGAGTAAGAGATATCTAATCACAAGTGCAGCTGTTGTGAGTGTTATCCGCTGACTTGGCCCGAAACCTATGTGTAAAATTGGAACAAATGGTGACGTTTTTCCACTGGGCTAAATGAGCACAACTCAATAGTGTCATAATTGATATAGTGTCATTCATCTGGTCATCTATCCACTCTTCACATATGCCATTATTTGTTTCGTCCAAAGTTTCGTCTCTATCTCCATGGTAAGATTGGAGTTGTGACGGCGGAAATGTTCAACTTCCTCAATCGGCAAAGCATTGGGTTCTACTGGCGCAACCAACCATCCATTCAGGACTTCAGTCAATATAGATACAATGGTCTCTCGTCCTCTTCGATTAGCTAGTCTTTGAAGGCACCCTGTCCTTTATTTTTTCTTTCCCTCAAGACTCTATCTTAATCCACGTTTTATTTTTTTAGTACCCGGCAAGGTGCAGTGGGAGTGATAGTGATAATTGGTCGCGAGAATTGCTGCCTCCATTTCGACCAATCTCGAATCGCCTCGTGATTTCGGTGATAAAGTATTAAAAAAAAAACGGACCCAGACCCAATTTCAGTCCATAGTGCAACATGGAAACGTTAGGGTCGGATCTATTCAGCATTCTGAGAGAGCTTCCTTCAGAGTTGGAAGATTTGACTGAAGATGATCAAAAGTCTGAAGATGACATGTGCGATATTGTTTTTGATGACTCTATCGGGATAAACCCAATAAGAGAAGATCGGGGACAAGCCATGGGTGTGTGCGGTGAATCGTTGCTTAAGGTCGACAAGGACTGTTTAGATGATGGCGTCTGTGGTTCAGAATGCATGCCAACCGAAACAGAACTGAACAGGAATGAAACGGTGGGGATAAGTAACACTGCGACGATACCCCCGACGGTCGGGACGCAAAAACCTGTCACCTACGATGGTCACGAAGACATTAGGCAACAGGCTCTCGAGGATCAACACGAGCCTCCATCCAAACACGACTTTGAAATGGACCAGAAACTCCTAGAAGAAACACTGGTCCGCACGTCTAGTCTTATGGGTCAGGTACATGTTATGGGGAGCCGAGACAAAACATATGGTGGTTCTACTTCAGATCAAGGCATAAATATACATACGTCTCGAGGTGCCCGCAATATTGTGCATGTAACCCGGGAGACAGACAACGAAAATGATGGCATAATGGAGGATCTTTTAGAGTTTGTTAAAAATTCTGCGCACGAGGAGCTGGTGGACGAATTCCCTGACCTAAATGAGCCTGGAAAAGCCTCATTGCTAATCGACAAACGCAGTCAGCCACCTTACATGGATATGGCCTGTCACGATTTTGGCAATATTGACTTGGGAAAGGACCTGTCAAGACAGCTGACGCCGGACATAACCCATTGGGTAGATCACTTGGCGAGCGATATGGATAATCCTGAGATAACTGCAATGGTGTTTGACATTAAGGAGATCTTACAGCGCCGCTGTAATAGAAACGAGCAATGCGCCTATACGTCATATTTTTTCACAGAACTTTCCAGAGATTTTACAGCTGGAAGAGTGGTTTATTCAGATGATACTCTATCCCTTATCATGGATATTCCTCAACTGCTGTCTTCGGACAAGGAGAAACGTGTCTACATTGAGATGTTACACAAATTGTTCCATCCGCGACAAGGTGAAACGAATCTACAACACACCCTTTGTATATGCTGTCTTGTATTAGTAAACAGCAACAATCAGTTGATGGCAATGAGCGGTGGGCCTGCACAGAGGCAGGACATGACAAAGGAAAATGTATTCCTACTTCAGCGAGAGGATCAAGAAAACTTTTTCGACGTGCTGAAAGAAGTAGATTATGAAACCCAAGTCATTAACGTGCATGGCTGCAGCGTTGCACAATTAAGCTACCGAATTGATTTTTCAAACTACGCAATCGAAAAGAATGCACTGACATGTCGATGGGAAGTAAGAAAACTCAATGCACCTTCTCCCAACCTCTGTTTATTGTGCCGGGCCAATAATCACAGCATGTGTTTACAGCCGTGTGGTCATCTCGGCGTGTGTGAGATATGCGCAGAAGGACTGAAGAAATGCCCATTCTGCCGGTCTGATATAACTGAAGCGGTTAATTGTTTGTGAATAAATTCATTTTTATTTAACCATACGTGTATCTGTCATATCTCTGACACCGTAGTTAGTCGACATAGTGGTCAGGCGATTATATCTAGACAGCGATAATTGTTTGAGGTGAATGGTGAGATAACATATGCACCCACACTTTTCGCCTGAGCATTATCGGGAGTGATGCTTTCGATACCATATATCCAACTCTTGTGACCACTGATAATCAACCTGGGCTTCTTTATATAGTTTGAATCGGATATAAAAGAGGACTGTCGCTCGTCCATGAAATAATCTTTCAAGCTCTGTCCGGCTTGCACCAGTACATCGTCTGTGAGGTCGTATTCACTACTTTGCGCATAGCAATTAGGATGCTGATCTTCTATCTCTTCTATCACTTTAAGCTCTTTCTTAAGCTCATGTCGCGTACTAGAGCCTGAATCCGTATAAAGACCGGGTACTTGCATATAGTAGAGATAACGAGTACGTAATTTCTCTACAGCCATGCTGTTGGTGGGCTCTACCTTATAGCTACACGTCCACTCGCTTTAGTTGGCTTCTTCGGGGTAGAAAATTACTCCTACAACTTCAACAATGTTCCCGTTGTTTCTACAGCGCTTGACACGCATGCGCGTCCCCACATTCTGCGCATTATCAGCAATGGTATGCTCGCATGCCTTGAAGGTTTTCATGGAATTCCTCTTTCCTCTCGATATTATATCGAAGGGATCCTTGAACCGCGGTGCGGGTTGGATGAACATGGATCCAAGGAAACGATACACTAGTGTCTTTTCGCACAACATGGCATGGGAATTGTGTGGCTGAGGTATGGTAATTGATCGTGACGTCAAAACGACCACTTATTGACCTATTATTAGCAGCGTCAGCACCCGGTGGAGGTGGGTCATTATAAGCCGTCCCATCTAAAGCTGAGAGTTTGTATTTACCCATAAAGGTTGCCTCTGTCAGCGGCATGTCCTGTGTGCTTCGGAGCTGCGTAGTAAGCAACACACCGTCTGCCGTTATCATATCCTGTTTAATTTGAATGCAAGACAGACGAAGGGGGGAGTGGACAGAAAGGGTCAAGGTAAGCCAGTGCCAAAATCAAGTGAAACATTGGCCATCCTCGCTTTCTTACCATCGTCAGCATGGCGACAACTGAACTCACATATACCAATGCGTACGAACCTTTCAACGAGCAGTGTTTTCGGGAGGAATGTGGTACAATACCCGCTTATATTCTCAATCGATGCGAGGAAAAGGTGAGACTCTCCTCTCTACGCGTGGATCACACTACGGCTTTTATCCGACCAATCGTGCTTCAATGTGTTGAAGGACGCATTACACCAGAGGTAGCAAAACTCAATAAGTACGGAAAAGAAGAGGTGTATTTGAATGTATATGGATTGCGTCCTTCCGTGTCTCTTACAATACGTGATCAGAGCAGTATTTCTAAATGGTTCACGCCCCACTATCTGAATAGTATCGTAAATCGGATTCGTGAAATGGGAATTGAAACTATTGTCGACGCTAAACTGGTCCATAAGTTCCCCTTTAACCATGCTGCTGAGGGTAGTTTATATCATCTTAAATTATACTTTGGTGGCAGCAAGAATCCACAGTTGTGGCGGCTGCGCCAATTGCTTCGGGAAGATATAACTACCGGCTCCTTATTCTTACCCGATTTACTGAATTCGTCGATCACCCCGCACACGAATTGGTTTATAGCCAATCGAGCCCCAGTTTTAGGACTTCTTAAGGTAAACAAACCTATTGGAGCGAAACATCTCCATTACAAACACCCCTTCAAATGTGGGACCGCCTACTATAAAGATATAGAATTCCAGACCAACTCTGACCTCACCATACCCTGGGAGGATCGTGAGCAGCACACTGAAGCCATCCGGCACAAGTTTGACGAGATTCTGGAGACATGCGGTTCCCCTGCCTTGAAAAAAGTATTGCGTCATAATCTAAAGAAGGTCAGTACCTGTGCAGGTGAGGCCTGCACGTGGCAAGAGTTTAAGGCAGCCTGTATTTACCCCATCTTGGTATGTGGTCGATCGAATCCTGGGATTGAAATATGGCGTACAACTATACACCGCCTTTGGAGAAGCATTACAAAAACGATGGACCGTATAGATGAATATGAAGATGAGAACGACGTCTTAGCTGAACAATGCCGAATTGAATTTAAACTACGGCTGGCAGCAAAGGAGTACTGGGAAAAGGTCCTGGTGAGCCAGTACTTGACCGAACACCAAAAAACGGCCCGTATCGAGCAATTGATGGAGCACACTAAAACTCTGAGAGCTTTATTCTTTGACATTGAAGTGTCTTATGTTCCCCATTGTCGAAACGAGTCTTCCTTTGAAGTCAACCTCATCTCTACGGTTCTGAGCAATTATATGACAGACCAGCCGGTAGAGGCTGTAAACTTTATGCTGCTTGCCGGTCGCCGCCAAGATGGGGGACGAGAAGAACGTGCTGCTATGAATTTAAATGTGGCCAACATTTGTAGGATTTCATCGCAAGGAGTGAAGGATCCAATCTTTGATCAAAACAACGTGGTTATGAAGTACTTTAAAAAGGAGAGGCATCTCCTGAGCGCCTTTATTGACTACGTACGAAACTGCAAGTCTCACATCGTGGGCTACTTTAATGGGCACAAATTCGATTTTCCCTTCATTGTTGCCAGATTGAAATATCTCAAAATGACCAGTTACATGACAGATTCACGGGTTCAATTGGATGCAGAAAGAAGACCCCGCTACATAAACTTTTCGCTGACGCACCGACTCGATCAGATCCAAATTAAGTACCGCCGTAAACCCAACAAGAAGAGCTTTCAAGATGTCGGGGTGGAGCTGCGTGCTAAAGGAATCGAACAAGCTCGTGGGGAAGCGGCCAATCGTATTGAAGACGAGGATTTAGATCAACTGTATAAACATACAGAAGTGGATGCATCGAATGCTAATCATCAAGGTTGGGAAAACATGCGAATCTTCGGAGAGAATGGCCCCGACAGCTACCCCTTACTATCCACGTTAGAACAGACCGGATCGGCAGAACATTTCGAAGAACGTTGCCAATGCGGCATTAGTACCGCGTTAATAAATGCTAAACAACATCGAAATTTGGCAAGTCATACTGTGGCCCTGTTAGATGTTATGTATGAAGTTGGTGACCCCAATCGAGGCTGTAAATTGGAAACAGCTGCAGAAAAATGGCTCAATACCACCAAAGTTCATGACGAGAAGGTTTCGTATGAAAATATAACAAACACATGGCGCAATGGAAGTGTCGAAGACCTTGAACTCTTTTGTGGCTATTGTCTCAAAGACAGTGGGCTTACCTATGCTCTAACCAACGTGCTACAGACCTTGACATTTGCCGCAGGAATGGCTGAAATTAGTACCCTCCCCTTTAGGGAGCTTTTTCTAAATGAGATGGTTAGAACAGTAATGTCGTCTTTGGCTTCTTTTAGTTACAAACAGGGCGTGTACATGCCTGACACAACCTTGGTTCGTGACGAAGGCCTACTGTGGGAGCCAGGGCATGAATTCAATGAAGAAATTGATATCTACAACTTAGCTGTTCCTGCGGGCCGCACTGTGAATAATAATGGTTTGTATAATCTACTCATCACGGTGTTTGATTTCAGTGGCCAATATCCCTCAATCCAGAGAGCACATGGCATTTGCGCCACAACCCTATTGCGAAAATCATTTGCAAAGAAGCTGAATCCTGACCAATACACCACTATCGAACTCCAAAATGTACGCCCCGTGGTGGAACATGCTTGCCCTGAGGAAAACTGTGGCGGTGGCGTCGAAGGTGTAAAGGACCCGCGCATGTGTACTTACAGACACCACTTTGAACGGATCAATTTTGAGGTCTACTATGCTAAACACAACGTCTTTACCGGCATCATGCCTCAGTTTTTGAAACTCATGGCCAACTTGCGTACAAAATATAAGAATCAAATGGCACAGACCAGCGACCTTATAGAAAAGGGCCTTTACAATGTGTTACAGAAGGCCGTCAAATGTGCCATGAATGCAACCTATGGAGTATGTGTACGTACTGCGGGTCCCGTGGGAGCGACTATAACACAAGTGGGCCGAAACCAGATTGAATTTGTGGCTCGCAAGGCAAAAGAAGCGCAAATGTACGTCGTTAATGGCGACACGGATTCCGTCATGATTTCTGACAAAAATGCCACCACTGGACCTGAAGGTCAGGGGCGCATGTCGTGTCTGAGTCGTAACTTATGCGGTAAGAATCGCGCCTCAGTTACTGAGATTTTTACCAAGTATTTTGAGAAACAAGAGAAGTTTTGTAACTACTTGAATTCGATGTTTCCGCATCCTTGCAAGATTGAGTTAGAGAAAGTGTTTCTCTTCCAATGTATGTTTCACAAGAAATGTTACTACGGACAGAAGGTCATTCCCGGCTCACTAGCTCTAGTAGCTCACAAAGCTGGCTTGACAGGCATTAAGGCCGATAGGACGAAGGTGAAAACGGCTGCTCAAATCGCTACAAGTAAGATGATTGGACGCAATGATATTTGCGGTCTTGTAAAATTCGCCGAACTACTGTATGAAGTCGTGACCGTGCGCATGCGGGCACAGGAGATTGCTGACCAGCAGGTTAATGACTACTGCGACCTAATTGATTACGAACTAGAAGATTTTTATGAGACTCTCCCAACTTCTCAGAAGACGGGTGACCAGGATATCTATTTACCTAGCCAGAGAAGACGCGTCTCCCCATCGACTTTAAAACATGCTTACCATCAGTCTTGTACGGCTCGAGAGGATCTCAAAAAATTTGACGACAGCGACACCCATAATGCTTTGGTTGAGAAATATTCTCACGGTAATATCCTGCCTTTGGATTGGATGAAGAGTGTGGAGAAGGTGGGCGATATTAATGAACCAAAGACGCTGGCTACTAAACAGGCTATCCGGGCCTGCAAACGATCAGGCGTTGATCTTTGTACCGCTCCAACATTCGTTGAGTTGTTCCGAAAACATGATGTTCAGGTCTCGGCCACTTTAAAAGATAGCTTGCAGGTGTTGCTCCATGCCATTGAAGAGCCTGAGGTTCGTTGTCGGAGAGAACAGATTGAACGTCAAGAATTAGGAGAAAAAGCATGGGCCATGGAGCAAGAAAAACGTGCTGCCCGTCAAAGACGAATAGAGACGGCTAGTAACACCATAACTCGGCTATCCGTCACAGCAATGCCTAGAGAACTGGTAGCGCCTGAAGAGGAACGCGCCTACTTTACCGAGAAAGAACGCGCCAAAATTTATCATGTAATTAAGAAAATCGAGACTTGGGATAAGAAGATTGCATACGAGCGCAAGTGTAATTTCAAGGAGATTGTATTTGATTTACCTGAGAAACACAGCGAAGCCGATATTGCTCAACTACGCATGTACATTGACGATTTGGAAGAAAATGAGCCACATCTACCCATTTGGTGGTACGACGAAGCTTATTGTTTAACCCAACCGCCTCCACCTGACACTTGGTGGGATCTGCCTGACTCAGGAGCAGTGTGTGATTTTTGGTGTATGTTTAGCAAGACTGACCTAACGAGACGTTATATTCATATTTCGGGAGGACCGGTGTCGCGCATCATGCTTAGTAACGACGTGTTAAAAGATGCTAAATTTTTAGACGTAAACCAATCCTCTTGGAACAAGCAGAATGTCTACTCGATTTCTATGACGGATGAAACAGAATACTTTAGCCTGGATATGGGTGGGCGCTATGCTTTACAAACATCTTCTACACCGGTTTTGCTTACCTCTATAGATGGAAAACAGCGTTATCTCACTAATAAGGATTCTTTCTGTCATAACACCCGCAACAGATTTAGTTTTGCTACACAGTTGGATCAGCTGATGACAACAAAGCAACGACTTGCCCCAACATCTAGCTGTTACAATGATATTATAGCTATATACCCCAAACAATACACGAACAAAGTAATTATCCGACACAACACCACCGGCACAAAACACGAGCTGATTGATGTTGCCATTTTACGAGACGACAATCGCTTAGTTGATACATGGATATTCGAGGACGGACCATTCTACATGAGGCTGGGAGAGTTGCATAACATCATCAACGCTGTACAGCTGCCCAATCAACCTGCCAGGCTGAAAGTGATAGAACTTAGGTTTGAAGATGAGCCCATGAACGCTGTGTTGCGTGTTGAGAGGGCTATAGATGTAAAAAAATGGACACATAACATTAGCAAAGATCCAGACACCCTTCCGCCGTTTGTGAGTAAAGTTTATGATATCTTCACAATGTCAGCTCAGTCTGGTATCAAGGCTCAGTCTGGTATCAAGAGAGGCCGTCCTGAAATACCATGCGCCATTCGTCACCTCAAGAAGCCCCGTATCAATGTTCTTCCTAAAGCGTCTACAAAACCACGAGGTGTTAGGAAGTGCATGGACAGTAAAAAGCAGAGCAGCCTTACTGGTTTTTTGAAAGTTAAAGAATGATTGATAGTAACAGTTTTATTTGTATAATGAGGAAATAAAATAAAGAGTTTTTTTACTTTTATTCTGGTCTAACCTTCGTTAACTAACGTTAACCTTGCCAGCAAATTTAAGAGACATGTTAGAGAATAGTTAAACCTTTATTGTTAGATCATAGAAATACTCTGTACGTAAGATGACGTTACCAACACATTTATTTATTTATCCTTGTTAGATCTTGAGTTGTAGAAGGCCATAAAAAAGTCCCTGTACTGTTTTTTTGTTGTGTCAATAAAGAATCTGTATTAATTCCCACTTCATGCATTTAATCCTTTCGGAAATCTATTTAGAATGCCTTGTAATGGAAATTTCGG
